# Supplementary material for: The central mechanisms of electroacupuncture at LR3 in the treatment of spontaneous hypertension: a PET and mRNA transcriptome study
Source: Front Cardiovasc Med. 2024 Aug 21;11:1358426. doi: 10.3389/fcvm.2024.1358426 (PMC11371727; doi:10.3389/fcvm.2024.1358426)
Supplement: Supplementary file 1 [file Table1.xlsx]

## Sheet: Sheet1
No.	DEGs	log2FoldChange(b_SHR/b_WKY)	Padj	Up/Down-Regulation	Pvalue
1	Cela1	-1.64369	0.00865199	Down	0.000833302
2	Mt1	-1.14433	0.000331194	Down	1.4901e-05
3	RT1-N1	-3.50107	3.42407e-22	Down	1.25939e-24
4	Acsm3	-2.80566	8.88736e-09	Down	1.24671e-10
5	Slc4a1	-1.75643	0.00914395	Down	0.000893199
6	Tnf	-1.98452	4.25814e-11	Down	4.18858e-13
7	Ttr	-1.97373	0.0143702	Down	0.00157149
8	RT1-Cl	-4.5772	2.71245e-114	Down	8.12041e-118
9	Crabp1	-1.90614	0.00363086	Down	0.000279217
10	Cyp17a1	-1.77696	0.0328158	Down	0.00454161
11	Cck	-1.28753	0.0113627	Down	0.00118234
12	Pdc	-1.12201	0.00286325	Down	0.000209276
13	Atf3	-1.48938	0.0305729	Down	0.0041294
14	Trh	-2.19555	0.00584136	Down	0.000508639
15	Cd74	-1.42068	2.16849e-07	Down	3.96935e-09
16	Hba-a1	-1.33079	0.0264652	Down	0.00342123
17	Igfbp6	-1.1659	4.38849e-09	Down	5.70568e-11
18	Cebpd	-1.09471	0.0118133	Down	0.00124034
19	Alas2	-1.48299	0.00159589	Down	9.98541e-05
20	Cd36	-2.26867	0.00104435	Down	5.99403e-05
21	Rpl9	-1.20121	0.0494951	Down	0.00781101
22	Hmgb2	-1.98603	1.94591e-10	Down	2.03896e-12
23	Tgm2	-1.08128	1.16741e-09	Down	1.388e-11
24	Prg2	-1.77446	0.03366	Down	0.00468989
25	Col5a3	-1.10235	1.25631e-18	Down	5.74909e-21
26	Cd244l1	-1.56135	0.000315195	Down	1.41138e-05
27	Tuba1a	-1.10845	4.5757e-48	Down	7.63204e-51
28	Gpr88	-1.91496	0.0148853	Down	0.00165265
29	Mpeg1	-1.53966	5.19502e-40	Down	9.55376e-43
30	Kcnip3	-1.26007	4.03155e-18	Down	1.98284e-20
31	Nr4a1	-1.35145	0.0456813	Down	0.00699227
32	Htr5b	-2.30267	0.00356213	Down	0.000273155
33	Avil	-1.87791	3.98815e-26	Down	1.12573e-28
34	Calb1	-1.07761	0.0481397	Down	0.00752093
35	Fmo3	-1.25855	0.0244637	Down	0.00308751
36	Clec2d	-1.56104	0.00396568	Down	0.000310375
37	Slfn4	-1.11044	0.00197676	Down	0.00013257
38	Cacna1f	-2.19984	0.00143281	Down	8.83634e-05
39	Klf4	-1.15	0.0192129	Down	0.00225473
40	Nfil3	-1.05333	0.000278426	Down	1.21578e-05
41	F2rl1	-2.06319	0.000315902	Down	1.41725e-05
42	Gchfr	-1.06399	0.0359364	Down	0.0051072
43	Trpm8	-1.63924	0.0355453	Down	0.0050245
44	Opn4	-1.16124	0.00120817	Down	7.17709e-05
45	Pigl	-1.0015	3.97126e-11	Down	3.83844e-13
46	Hba-a3	-5.80305	1.63061e-24	Down	5.02113e-27
47	Epgn	-2.04333	0.0107235	Down	0.00110115
48	Stard6	-1.17245	4.79684e-07	Down	9.41643e-09
49	Cidea	-1.72869	0.000942239	Down	5.25043e-05
50	Mylk3	-1.32829	0.0162394	Down	0.00182869
51	Hmx3	-1.44314	0.0477714	Down	0.00745113
52	Hmx2	-1.63662	0.0238378	Down	0.00298205
53	Ifit2	-1.09515	0.00152399	Down	9.50292e-05
54	Pla2g2d	-2.28885	0.00023484	Down	9.94318e-06
55	Gadd45b	-1.02365	0.00152037	Down	9.47388e-05
56	Tuba1c	-5.11628	0	Down	0
57	Optc	-1.23528	0.00214947	Down	0.000147545
58	F5	-1.6594	0.0403877	Down	0.00596436
59	Aspn	-1.2433	0.0218195	Down	0.00266234
60	Clca1	-1.40399	0.000420937	Down	1.99109e-05
61	RT1-CE5	-1.11001	9.14838e-15	Down	5.47761e-17
62	RT1-Ba	-2.24666	4.29618e-05	Down	1.42581e-06
63	RT1-Bb	-4.24995	5.41211e-14	Down	3.61085e-16
64	Pbx3	-1.54741	8.34028e-25	Down	2.49688e-27
65	Art4	-1.03887	7.97882e-05	Down	2.92099e-06
66	Ube3d	-1.44176	1.8192e-05	Down	5.27507e-07
67	Ppef1	-1.78069	0.00950474	Down	0.000937791
68	Hba-a2	-1.48187	0.00826648	Down	0.00078592
69	Bcl6b	-1.72268	1.17761e-05	Down	3.23337e-07
70	Endog	-1.43174	8.39552e-08	Down	1.45419e-09
71	C1qtnf9	-1.07796	1.62087e-14	Down	1.01902e-16
72	Trim55	-1.73297	0.000835871	Down	4.53648e-05
73	Polr3k	-1.05045	3.30117e-48	Down	5.22382e-51
74	Cfap206	-1.82078	9.05275e-05	Down	3.36449e-06
75	Tonsl	-1.54871	1.9702e-21	Down	7.75205e-24
76	Iqcm	-1.73872	1.03464e-09	Down	1.22128e-11
77	Egfl8	-2.96974	5.67275e-06	Down	1.41685e-07
78	Senp18	-1.81595	0.0159627	Down	0.00179548
79	RT1-CE14	-1.06686	6.01256e-08	Down	1.00029e-09
80	RT1-M1-2	-1.85199	0.000278426	Down	1.21546e-05
81	Itln1	-1.38337	0.00140525	Down	8.60023e-05
82	Epsti1	-1.179	1.32629e-05	Down	3.70967e-07
83	Ucn3	-2.24674	0.00402621	Down	0.00031649
84	Znrd1as1	-1.75892	7.72366e-11	Down	7.76264e-13
85	Hsf2bp	-1.53433	0.00488813	Down	0.000405776
86	Mettl24	-4.10536	5.48909e-24	Down	1.7372e-26
87	Itpripl1	-1.83479	3.03262e-05	Down	9.64959e-07
88	Apeg3	-3.84318	3.09855e-08	Down	4.82367e-10
89	Defb17	-4.61436	1.12658e-13	Down	7.85362e-16
90	Clec5a	-1.50037	4.4544e-06	Down	1.08398e-07
91	Nkx6-3	-1.6445	0.0452507	Down	0.00690315
92	Mettl27	-1.63386	2.59723e-18	Down	1.25518e-20
93	Matcap1	-1.17926	2.40817e-10	Down	2.55421e-12
94	Pmp2	-1.20879	0.0099219	Down	0.000994227
95	LOC689064	-2.63969	4.65379e-16	Down	2.58743e-18
96	Mt2A	-1.60878	4.69471e-11	Down	4.65817e-13
97	Clec2d2l2	-2.41978	0.00196034	Down	0.000131125
98	Tmem202	-1.03574	0.0407314	Down	0.00603428
99	Hbbl1	-1.35629	0.0373298	Down	0.00538026
100	Tom1l3	-2.41505	1.92237e-06	Down	4.2341e-08
101	Crnkl1	-4.40306	9.19691e-12	Down	8.10266e-14
102	Hspa1b	-2.28451	0.00378667	Down	0.000293126
103	BGI_novel_G000038	-1.90664	0.0081503	Down	0.000769434
104	BGI_novel_G000072	-1.87763	5.15748e-05	Down	1.77563e-06
105	BGI_novel_G000082	-4.38226	8.33462e-12	Down	7.30732e-14
106	BGI_novel_G000083	-6.12711	5.24243e-30	Down	1.1883e-32
107	BGI_novel_G000084	-2.59404	0.000300407	Down	1.33488e-05
108	BGI_novel_G000086	-3.62324	1.76702e-09	Down	2.16891e-11
109	BGI_novel_G000088	-2.14875	1.79774e-20	Down	7.68857e-23
110	BGI_novel_G000162	-1.23651	0.0199503	Down	0.00237198
111	BGI_novel_G000185	-4.73009	1.68994e-13	Down	1.18532e-15
112	BGI_novel_G000384	-2.7032	0.000370016	Down	1.70591e-05
113	BGI_novel_G000497	-1.45227	0.0263441	Down	0.00340033
114	BGI_novel_G000635	-1.28172	0.00569115	Down	0.000490205
115	BGI_novel_G000733	-1.13882	0.0008692	Down	4.75826e-05
116	BGI_novel_G000740	-1.43654	0.00200806	Down	0.000135262
117	BGI_novel_G000750	-1.62913	0.0490773	Down	0.00772198
118	BGI_novel_G000929	-2.78043	0.000142301	Down	5.62338e-06
119	BGI_novel_G000989	-6.25749	1.63288e-29	Down	3.84093e-32
120	BGI_novel_G000991	-6.25749	1.63288e-29	Down	3.84093e-32
121	BGI_novel_G000998	-1.13877	0.0486071	Down	0.00763212
122	BGI_novel_G001174	-2.64301	1.15751e-70	Down	8.91078e-74
123	BGI_novel_G001241	-1.9978	0.000165924	Down	6.71978e-06
124	BGI_novel_G001302	-2.35841	1.16542e-08	Down	1.68468e-10
125	BGI_novel_G001361	-4.66914	4.63487e-13	Down	3.3698e-15
126	BGI_novel_G001397	-1.04745	0.000992529	Down	5.58621e-05
127	BGI_novel_G001433	-2.45972	0.00161234	Down	0.000101306
128	BGI_novel_G001463	-1.33495	0.0086053	Down	0.000827558
129	BGI_novel_G001485	-1.35071	0.00467177	Down	0.000383021
130	BGI_novel_G001521	-4.52528	2.44568e-12	Down	2.01871e-14
131	BGI_novel_G001529	-4.52528	2.44568e-12	Down	2.01871e-14
132	BGI_novel_G001802	-4.25574	4.17989e-11	Down	4.07585e-13
133	BGI_novel_G001868	-1.64288	0.0147597	Down	0.00163239
134	BGI_novel_G001976	-1.34654	1.32439e-10	Down	1.37639e-12
135	BGI_novel_G002002	-3.40065	7.92294e-08	Down	1.36217e-09
136	BGI_novel_G002045	-1.14579	0.000454815	Down	2.17857e-05
137	BGI_novel_G002075	-1.98916	1.60188e-07	Down	2.86368e-09
138	BGI_novel_G002162	-1.07831	0.00102922	Down	5.85659e-05
139	BGI_novel_G002169	-1.57104	0.0240391	Down	0.00302056
140	BGI_novel_G002240	-1.47636	9.85269e-07	Down	2.03947e-08
141	BGI_novel_G002241	-1.34111	2.70757e-05	Down	8.44161e-07
142	BGI_novel_G002244	-3.92249	1.10481e-11	Down	9.96985e-14
143	BGI_novel_G002245	-2.12431	0.00689353	Down	0.000622075
144	BGI_novel_G002252	-2.43582	0.00177023	Down	0.000114396
145	BGI_novel_G002254	-3.7027	4.30878e-08	Down	6.91042e-10
146	BGI_novel_G002255	-4.6627	4.15453e-18	Down	2.0611e-20
147	BGI_novel_G002352	-3.60877	3.45092e-07	Down	6.70043e-09
148	BGI_novel_G002424	-1.17814	0.0172715	Down	0.00196854
149	BGI_novel_G002511	-1.33742	2.32746e-05	Down	7.07735e-07
150	BGI_novel_G002653	-1.08143	0.000833902	Down	4.52223e-05
151	BGI_novel_G002801	-3.38922	2.03187e-06	Down	4.50309e-08
152	BGI_novel_G002897	-1.3399	0.0475688	Down	0.00739616
153	BGI_novel_G002988	-1.19497	0.0343303	Down	0.00481434
154	BGI_novel_G003002	-2.36196	0.000731305	Down	3.85325e-05
155	BGI_novel_G003028	-3.95323	5.42319e-09	Down	7.28288e-11
156	BGI_novel_G003241	-1.2988	0.0342171	Down	0.00479311
157	BGI_novel_G003298	-1.60126	0.00415863	Down	0.000329212
158	BGI_novel_G003329	-3.19263	1.32938e-05	Down	3.72398e-07
159	BGI_novel_G003348	-1.30341	1.37709e-18	Down	6.36071e-21
160	BGI_novel_G003377	-1.06451	0.00385063	Down	0.00029956
161	BGI_novel_G003411	-1.97742	0.015189	Down	0.00169156
162	BGI_novel_G003423	-1.58266	0.0121869	Down	0.00128999
163	BGI_novel_G003660	-1.16399	1.06942e-08	Down	1.52761e-10
164	BGI_novel_G003860	-1.96046	0.0150065	Down	0.00166868
165	BGI_novel_G003882	-1.46288	2.85387e-07	Down	5.38259e-09
166	BGI_novel_G003903	-1.35023	0.0356062	Down	0.00503743
167	BGI_novel_G003915	-1.85823	0.00271386	Down	0.000196046
168	BGI_novel_G003934	-1.02515	3.83338e-05	Down	1.24599e-06
169	BGI_novel_G003968	-1.48848	2.8081e-05	Down	8.81508e-07
170	BGI_novel_G003974	-2.75453	5.81456e-10	Down	6.49047e-12
171	BGI_novel_G004058	-1.02972	0.0302145	Down	0.00405797
172	BGI_novel_G004110	-1.47798	4.85937e-09	Down	6.46337e-11
173	BGI_novel_G004176	-2.67468	8.09212e-05	Down	2.96939e-06
174	BGI_novel_G004182	-1.99844	0.00102468	Down	5.82416e-05
175	BGI_novel_G004187	-2.15757	0.00585187	Down	0.000510055
176	BGI_novel_G004188	-1.31077	1.7601e-06	Down	3.84659e-08
177	BGI_novel_G004248	-1.17316	0.00828683	Down	0.000789981
178	BGI_novel_G004262	-1.68756	5.13713e-10	Down	5.71232e-12
179	BGI_novel_G004267	-1.05332	3.07682e-06	Down	7.11898e-08
180	BGI_novel_G004271	-1.74268	2.71253e-05	Down	8.46868e-07
181	BGI_novel_G004275	-5.56676	6.67672e-23	Down	2.2844e-25
182	BGI_novel_G004277	-2.86992	3.49819e-05	Down	1.12361e-06
183	BGI_novel_G004279	-4.83796	1.64954e-18	Down	7.76021e-21
184	BGI_novel_G004286	-1.77336	7.26173e-06	Down	1.88516e-07
185	BGI_novel_G004287	-2.65465	4.69108e-09	Down	6.13921e-11
186	BGI_novel_G004290	-2.35968	0.00266118	Down	0.000191206
187	BGI_novel_G004292	-2.36149	2.49092e-08	Down	3.79253e-10
188	BGI_novel_G004295	-3.55029	1.60616e-15	Down	9.06738e-18
189	BGI_novel_G004300	-4.08163	3.94975e-10	Down	4.30753e-12
190	BGI_novel_G004306	-1.07057	0.00101238	Down	5.72827e-05
191	BGI_novel_G004308	-2.33605	1.3825e-05	Down	3.89645e-07
192	BGI_novel_G004316	-2.30265	0.00176013	Down	0.000113593
193	BGI_novel_G004317	-2.10405	0.00682984	Down	0.000613991
194	BGI_novel_G004339	-1.62387	6.3862e-06	Down	1.61963e-07
195	BGI_novel_G004341	-3.60513	2.60718e-07	Down	4.85041e-09
196	BGI_novel_G004355	-1.28821	0.0199015	Down	0.00236363
197	BGI_novel_G004505	-1.67901	0.0468573	Down	0.00723921
198	BGI_novel_G004514	-4.7347	6.32339e-14	Down	4.24588e-16
199	BGI_novel_G004515	-5.03437	3.85018e-16	Down	2.12417e-18
200	BGI_novel_G004578	-1.43905	7.05753e-05	Down	2.55957e-06
201	BGI_novel_G004579	-2.17723	3.23518e-25	Down	9.40862e-28
202	BGI_novel_G004613	-2.42525	7.82543e-06	Down	2.05157e-07
203	BGI_novel_G004773	-1.34741	0.00104435	Down	5.99053e-05
204	BGI_novel_G004827	-1.14074	0.000715428	Down	3.74512e-05
205	BGI_novel_G005003	-2.13042	0.000127377	Down	4.95735e-06
206	BGI_novel_G005048	-1.83132	7.54651e-06	Down	1.96877e-07
207	BGI_novel_G005074	-1.28114	0.00174394	Down	0.00011225
208	BGI_novel_G005075	-1.30103	3.06654e-05	Down	9.77065e-07
209	BGI_novel_G005119	-1.42149	6.00091e-06	Down	1.51421e-07
210	BGI_novel_G005137	-1.29344	2.18607e-13	Down	1.54264e-15
211	BGI_novel_G005146	-5.85838	1.49535e-34	Down	2.94183e-37
212	BGI_novel_G005177	-1.19829	7.1576e-50	Down	9.79571e-53
213	BGI_novel_G005178	-4.1628	8.38771e-14	Down	5.7396e-16
214	BGI_novel_G005179	-3.63886	5.54135e-18	Down	2.79651e-20
215	BGI_novel_G005181	-5.51233	1.59946e-54	Down	1.71014e-57
216	BGI_novel_G005198	-2.23459	0.00495765	Down	0.000413243
217	BGI_novel_G005210	-2.21236	0.00471031	Down	0.00038759
218	BGI_novel_G005212	-3.72255	6.83384e-08	Down	1.15154e-09
219	BGI_novel_G005299	-1.47643	0.0334038	Down	0.00464727
220	BGI_novel_G005310	-1.80498	0.00168885	Down	0.000107476
221	BGI_novel_G005325	-2.14177	0.00757661	Down	0.000701311
222	BGI_novel_G005398	-9.19343	1.33262e-71	Down	9.11895e-75
223	BGI_novel_G005491	-2.71483	0.000343408	Down	1.55387e-05
224	BGI_novel_G005530	-1.38133	0.025907	Down	0.00331843
225	BGI_novel_G005543	-10.6007	6.34509e-261	Down	5.42733e-265
226	BGI_novel_G005719	-1.128	0.00702082	Down	0.000637765
227	BGI_novel_G005759	-2.05274	0.0106254	Down	0.00108653
228	BGI_novel_G005760	-3.1434	5.66585e-21	Down	2.35047e-23
229	BGI_novel_G005804	-1.13256	0.00385205	Down	0.000299834
230	BGI_novel_G005817	-1.32168	0.00859469	Down	0.000825946
231	BGI_novel_G006013	-1.37186	0.00186709	Down	0.000122891
232	BGI_novel_G006058	-1.04452	0.0201933	Down	0.00241297
233	BGI_novel_G006106	-1.43875	4.28253e-05	Down	1.41945e-06
234	BGI_novel_G006216	-1.51417	0.0230132	Down	0.00285623
235	BGI_novel_G006226	-1.12071	0.000615733	Down	3.11264e-05
236	BGI_novel_G006259	-1.37234	0.0194994	Down	0.00230003
237	BGI_novel_G006393	-4.313	2.64156e-21	Down	1.06196e-23
238	BGI_novel_G006394	-10.341	1.31198e-130	Down	2.24442e-134
239	BGI_novel_G006411	-1.121	0.00244241	Down	0.000172458
240	BGI_novel_G006461	-1.95712	0.0163315	Down	0.00184115
241	BGI_novel_G006549	-1.17968	6.92533e-06	Down	1.79022e-07
242	BGI_novel_G006582	-1.37216	3.61897e-06	Down	8.46624e-08
243	BGI_novel_G006593	-1.52517	4.01604e-11	Down	3.8989e-13
244	BGI_novel_G006595	-1.2319	7.53022e-11	Down	7.53601e-13
245	BGI_novel_G006731	-1.37604	2.66321e-05	Down	8.25776e-07
246	BGI_novel_G006890	-1.0698	0.00939134	Down	0.00092553
247	BGI_novel_G006962	-2.96573	5.1361e-05	Down	1.75728e-06
248	BGI_novel_G007074	-1.64698	0.0182747	Down	0.00211235
249	BGI_novel_G007195	-3.90123	2.21618e-20	Down	9.57293e-23
250	BGI_novel_G007331	-1.99528	6.157e-05	Down	2.19084e-06
251	BGI_novel_G007351	-5.83457	9.23043e-23	Down	3.19761e-25
252	BGI_novel_G007478	-1.62272	6.61093e-05	Down	2.37498e-06
253	BGI_novel_G007567	-1.48259	1.30598e-30	Down	2.9044e-33
254	BGI_novel_G007645	-6.0992	2.70259e-29	Down	6.47272e-32
255	BGI_novel_G007716	-6.28145	7.84911e-32	Down	1.67845e-34
256	BGI_novel_G007718	-5.77169	8.59164e-25	Down	2.60887e-27
257	BGI_novel_G007721	-5.68123	4.76125e-24	Down	1.48649e-26
258	BGI_novel_G007729	-1.9942	0.0131339	Down	0.00141326
259	BGI_novel_G007781	-1.79367	0.00025886	Down	1.11484e-05
260	BGI_novel_G007789	-1.69051	0.0337417	Down	0.00470572
261	BGI_novel_G007790	-1.33696	0.00561202	Down	0.000482354
262	BGI_novel_G007867	-1.31534	0.00128947	Down	7.7547e-05
263	BGI_novel_G007868	-1.49852	0.00526595	Down	0.000444572
264	BGI_novel_G007926	-4.1166	4.29234e-12	Down	3.63478e-14
265	BGI_novel_G007930	-1.371	0.0301613	Down	0.00404782
266	BGI_novel_G008070	-1.29174	0.00469532	Down	0.000385751
267	BGI_novel_G008073	-3.53565	2.61147e-07	Down	4.88072e-09
268	BGI_novel_G008132	-1.00959	0.000392859	Down	1.8383e-05
269	BGI_novel_G008139	-1.15905	0.00170558	Down	0.000109179
270	BGI_novel_G008182	-2.54493	0.000114501	Down	4.41079e-06
271	BGI_novel_G008183	-1.47877	0.0486982	Down	0.00764983
272	BGI_novel_G008199	-3.54404	1.20261e-28	Down	3.08599e-31
273	BGI_novel_G008202	-1.8504	0.000123752	Down	4.80041e-06
274	BGI_novel_G008206	-1.18372	0.0328177	Down	0.00454608
275	BGI_novel_G008211	-2.08447	6.63752e-08	Down	1.11562e-09
276	BGI_novel_G008251	-2.02962	6.88948e-39	Down	1.29645e-41
277	BGI_novel_G008284	-1.69947	0.0020258	Down	0.000136543
278	BGI_novel_G008301	-2.44351	4.21649e-09	Down	5.46401e-11
279	BGI_novel_G008413	-3.82769	1.41248e-08	Down	2.0841e-10
280	BGI_novel_G008462	-1.99224	0.0044543	Down	0.000360238
281	BGI_novel_G008756	-1.13527	0.0025006	Down	0.00017753
282	BGI_novel_G008845	-1.03162	9.5937e-15	Down	5.82172e-17
283	BGI_novel_G008887	-1.40729	0.0333602	Down	0.00463835
284	BGI_novel_G009036	-1.1033	0.0195163	Down	0.00230369
285	BGI_novel_G009148	-1.74878	7.13816e-07	Down	1.44222e-08
286	BGI_novel_G009284	-1.2036	0.0147235	Down	0.00162272
287	BGI_novel_G009371	-1.28913	0.0362736	Down	0.00516754
288	BGI_novel_G009393	-2.04894	0.00189728	Down	0.00012569
289	BGI_novel_G009448	-1.23236	0.0496392	Down	0.007838
290	BGI_novel_G009463	-1.63779	0.00100154	Down	5.64975e-05
291	BGI_novel_G009493	-1.05026	0.00152725	Down	9.52981e-05
292	BGI_novel_G009519	-4.60112	6.46774e-13	Down	4.81305e-15
293	BGI_novel_G009523	-1.31695	0.0112798	Down	0.00117189
294	BGI_novel_G009540	-7.39688	2.15729e-51	Down	2.76789e-54
295	BGI_novel_G009622	-4.30169	3.20206e-10	Down	3.40995e-12
296	BGI_novel_G009632	-1.65568	0.00040504	Down	1.90897e-05
297	BGI_novel_G009781	-1.11103	9.40567e-07	Down	1.93488e-08
298	BGI_novel_G009784	-1.64021	0.00326319	Down	0.000246463
299	BGI_novel_G009835	-1.00455	0.00160302	Down	0.000100562
300	BGI_novel_G009973	-4.12651	3.94975e-10	Down	4.30559e-12
301	Eno1	1.28745	1.8119e-120	Up	4.64948e-124
302	Hmgcs2	1.29434	0.00209821	Up	0.000142478
303	Kcna1	1.01733	3.65926e-05	Up	1.18282e-06
304	Nppa	1.26612	0.0262751	Up	0.00338356
305	RT1-A1	1.84798	3.47211e-48	Up	5.6428e-51
306	Th	1.68465	0.0197916	Up	0.00234515
307	Itga1	1.08566	0.0121709	Up	0.00128725
308	Aanat	1.06949	0.0239693	Up	0.00300724
309	Ms4a2	1.80614	0.0215971	Up	0.00262962
310	Arrb1	1.14451	3.39983e-05	Up	1.08907e-06
311	Gabrb1	1.13452	3.59595e-10	Up	3.86016e-12
312	St8sia3	1.01022	0.000289225	Up	1.27406e-05
313	F3	1.05957	1.54922e-09	Up	1.8817e-11
314	Glra1	1.23842	2.17743e-06	Up	4.8704e-08
315	Slc18a1	1.1198	1.53216e-08	Up	2.2738e-10
316	Clcn5	1.32538	5.75203e-05	Up	2e-06
317	Syn3	1.13796	5.41266e-09	Up	7.24559e-11
318	Atp9b	1.54732	0.00354866	Up	0.000271818
319	Uts2	1.78309	9.23948e-07	Up	1.89674e-08
320	Cbr1	7.68261	2.1617e-88	Up	1.10942e-91
321	Gcm1	1.7901	0.0238378	Up	0.00298304
322	Slc1a2	1.37777	3.27399e-09	Up	4.15864e-11
323	Sv2c	1.59435	1.19169e-09	Up	1.42705e-11
324	Pde3a	1.42146	0.00212071	Up	0.000144573
325	Eif5	1.84284	1.27651e-27	Up	3.38482e-30
326	Ifit1	5.40509	1.08185e-33	Up	2.17463e-36
327	Niban1	1.05504	0.0059752	Up	0.000523104
328	Pag1	1.02835	0.0073833	Up	0.000679534
329	Hif3a	2.22269	7.94581e-19	Up	3.60216e-21
330	Ephx2	3.55936	7.18177e-90	Up	3.37864e-93
331	Lilrb2	1.75337	0.0343828	Up	0.00482318
332	Lifr	1.11254	0.0314496	Up	0.00428644
333	Lrp4	1.10663	2.65103e-60	Up	2.60772e-63
334	Casp6	1.06187	0.0203652	Up	0.00244222
335	Prelp	1.04263	0.0431413	Up	0.006502
336	Smpx	1.11692	0.0311187	Up	0.00423087
337	Smad9	1.31837	5.28671e-15	Up	3.0976e-17
338	Chi3l1	1.95226	4.15556e-107	Up	1.77725e-110
339	Cds2	1.17712	5.54331e-07	Up	1.10477e-08
340	Phox2a	1.69142	0.0270997	Up	0.00352219
341	Septin5	1.22515	3.72391e-53	Up	4.30012e-56
342	Apoa5	2.3378	4.47512e-11	Up	4.42115e-13
343	Kcnh7	1.09252	0.00769759	Up	0.000716032
344	Mmp13	2.42623	0.000231823	Up	9.78572e-06
345	Lnpep	1.82423	0.00266241	Up	0.000191408
346	Kcnh5	1.21902	0.0255935	Up	0.00326514
347	Tnnt1	3.58264	9.01134e-24	Up	3.00609e-26
348	Pbld1	1.12494	2.97406e-08	Up	4.60443e-10
349	Fbxo6	1.03434	1.32595e-06	Up	2.81272e-08
350	Setd4	4.99119	4.2207e-109	Up	1.44408e-112
351	Uhmk1	1.12387	2.91706e-06	Up	6.72439e-08
352	Fzd3	1.08771	0.00170205	Up	0.000108462
353	Afm	2.31321	0.000104053	Up	3.92502e-06
354	Vom2r53	2.01985	0.0130196	Up	0.00139818
355	Ptar1	1.12897	0.00082704	Up	4.48148e-05
356	Hunk	1.07763	0.00935691	Up	0.000921205
357	Chodl	1.47695	1.26549e-12	Up	9.90443e-15
358	Cryzl2	1.37024	2.84191e-21	Up	1.16681e-23
359	Creg1	1.34791	1.25273e-20	Up	5.25052e-23
360	Lmx1a	2.05618	0.00170269	Up	0.000108648
361	Lig4	1.18709	6.45572e-29	Up	1.62898e-31
362	Dcp2	1.70076	0.00450877	Up	0.000365899
363	Kcnv2	1.71206	0.0436641	Up	0.0066032
364	Bcl2l15	2.05818	0.00165336	Up	0.000104935
365	Mtg2	4.1549	1.11063e-10	Up	1.14473e-12
366	Smyd1	1.33924	0.0394244	Up	0.00577869
367	Grik3	1.01282	0.0297758	Up	0.00397826
368	Hykk	1.58182	0.00582923	Up	0.000507334
369	Tfap2b	1.10162	0.00574722	Up	0.000497739
370	Lancl3	1.38688	0.0381686	Up	0.00553871
371	Klhl10	1.94656	0.00404881	Up	0.000318959
372	Cd7	1.60965	0.0120358	Up	0.00126833
373	Cbr3	3.30229	5.31776e-07	Up	1.05072e-08
374	Mgat4d	3.5649	2.09941e-21	Up	8.35024e-24
375	Tfcp2l1	1.10258	2.39991e-07	Up	4.44427e-09
376	Pkp1	4.37124	2.9006e-65	Up	2.60511e-68
377	Tbx19	1.66264	1.11007e-06	Up	2.32629e-08
378	Adcy1	1.65701	5.36506e-05	Up	1.85168e-06
379	Rpl14l1	4.85151	5.37136e-19	Up	2.41208e-21
380	Tmc4	1.06652	6.33116e-07	Up	1.26721e-08
381	Irag1	1.05583	3.64307e-11	Up	3.50565e-13
382	Rorb	1.19585	3.22221e-07	Up	6.18754e-09
383	Entpd7	1.00317	0.00195327	Up	0.000130151
384	RT1-A3	1.43954	4.70123e-29	Up	1.16616e-31
385	Zcchc9	1.76719	2.07525e-53	Up	2.30761e-56
386	Egfem1	1.50532	4.7056e-09	Up	6.17834e-11
387	Itga4	1.31315	0.0147279	Up	0.00162514
388	Slc43a3	1.41729	0.00193591	Up	0.000128829
389	Zhx3	1.16994	1.54988e-06	Up	3.34078e-08
390	Zbtb26	1.7064	0.000133988	Up	5.2433e-06
391	Slco5a1	1.52286	0.00170558	Up	0.000109343
392	Nt5c1a	1.3846	0.000859686	Up	4.68412e-05
393	Xpot	2.78157	0.000109585	Up	4.18992e-06
394	Tbx20	1.80422	8.01033e-07	Up	1.62386e-08
395	Adpgk	1.71354	8.98154e-75	Up	5.37771e-78
396	Slc11a1	1.83606	2.80665e-27	Up	7.56218e-30
397	Slc19a3	1.46163	1.27895e-05	Up	3.57179e-07
398	Ndufa10l1	8.12727	6.09143e-74	Up	3.90777e-77
399	Zbtb16	1.2544	2.42414e-13	Up	1.73138e-15
400	Kif15	1.17404	0.00784583	Up	0.000731835
401	Cyp11b3	1.84741	0.0148802	Up	0.00165117
402	Prr18	4.37647	3.53291e-12	Up	2.94636e-14
403	Pira2	3.40122	1.7098e-25	Up	4.89934e-28
404	Pnpla1	2.10394	3.01418e-48	Up	4.64077e-51
405	Rtel1	1.10196	1.02753e-42	Up	1.80175e-45
406	Trim54	1.31014	0.0468573	Up	0.00724042
407	Ddx3	2.0229	0.000211822	Up	8.80554e-06
408	Stk32a	1.89255	4.06741e-08	Up	6.44892e-10
409	Isoc1	7.12236	2.2837e-83	Up	1.2697e-86
410	Map3k5	2.19966	4.69858e-51	Up	6.2294e-54
411	Or7h7b	2.03951	0.0101607	Up	0.00102296
412	Or2h1b	1.00262	0.0279826	Up	0.00367645
413	RT1-CE2	1.81628	0.0302549	Up	0.00406685
414	RT1-CE13	1.88709	0.00345506	Up	0.000263352
415	RT1-CE16	1.5676	1.18507e-40	Up	2.12869e-43
416	Rpl39l1	1.82636	0.0273637	Up	0.00356236
417	Smcr8	1.00636	0.000341561	Up	1.54113e-05
418	Hmgb2l1	1.82086	2.0298e-10	Up	2.14422e-12
419	C14h2orf73	1.32277	3.7041e-06	Up	8.69708e-08
420	Dok6	1.17075	0.00138043	Up	8.41295e-05
421	Cbln1	1.03358	9.10024e-05	Up	3.38992e-06
422	Tlx1	1.87008	0.00592411	Up	0.000517619
423	Spatc1l	2.28333	0.000488112	Up	2.38607e-05
424	Cyp11b1	1.73438	0.00548992	Up	0.000467472
425	Tuba1b	1.36452	7.48701e-64	Up	7.04449e-67
426	Amer1	1.06341	0.00410257	Up	0.000323721
427	Lsm11	1.06003	0.0253533	Up	0.00323123
428	Kcne5	1.32874	1.67996e-06	Up	3.64989e-08
429	Pirb	1.59614	0.0200821	Up	0.00239281
430	Efcc1	1.72488	1.16142e-48	Up	1.68883e-51
431	Btnl4	2.05431	0.0111381	Up	0.0011542
432	C19h16orf46	1.08028	0.0319122	Up	0.00436197
433	LOC688090	1.90733	0.0207625	Up	0.00250052
434	Tm6sf2	1.35699	0.0280962	Up	0.00369815
435	Chml	4.67142	1.80889e-14	Up	1.14496e-16
436	Setd7	1.12434	1.22048e-05	Up	3.37717e-07
437	Pirb	1.59614	0.0200821	Up	0.00239281
438	LOC100362172	1.91073	0.0157027	Up	0.00175818
439	Acot11	1.00896	6.46774e-13	Up	4.79491e-15
440	Mboat7l1	8.70967	5.86431e-109	Up	2.25724e-112
441	BGI_novel_G000042	1.33332	0.00514921	Up	0.000432734
442	BGI_novel_G000050	1.10758	0.00427605	Up	0.000342165
443	BGI_novel_G000058	1.04	0.0157119	Up	0.00175987
444	BGI_novel_G000091	3.14816	8.86185e-06	Up	2.35361e-07
445	BGI_novel_G000173	1.51574	0.0199503	Up	0.00237284
446	BGI_novel_G000197	1.21074	0.0353547	Up	0.00499127
447	BGI_novel_G000208	1.47397	0.0381456	Up	0.00553374
448	BGI_novel_G000269	1.08219	0.000228759	Up	9.59766e-06
449	BGI_novel_G000311	1.4504	6.157e-05	Up	2.1889e-06
450	BGI_novel_G000363	1.47142	0.0054317	Up	0.000461585
451	BGI_novel_G000371	3.04795	2.89942e-05	Up	9.17616e-07
452	BGI_novel_G000446	2.26098	0.00417403	Up	0.000331145
453	BGI_novel_G000447	1.44169	0.00227393	Up	0.000158253
454	BGI_novel_G000539	3.54616	5.42406e-07	Up	1.07405e-08
455	BGI_novel_G000618	1.87947	0.00727214	Up	0.000666193
456	BGI_novel_G000629	1.05533	0.0122729	Up	0.00130224
457	BGI_novel_G000637	1.04713	7.31555e-24	Up	2.40911e-26
458	BGI_novel_G000792	1.55061	0.00199664	Up	0.000134322
459	BGI_novel_G000934	4.84667	9.6582e-15	Up	5.90677e-17
460	BGI_novel_G000965	1.28888	0.000140369	Up	5.53505e-06
461	BGI_novel_G000975	3.77187	9.42758e-14	Up	6.53181e-16
462	BGI_novel_G000994	4.04313	5.75603e-09	Up	7.77909e-11
463	BGI_novel_G000995	3.86631	3.96935e-08	Up	6.26418e-10
464	BGI_novel_G001000	1.49052	0.0022219	Up	0.000153277
465	BGI_novel_G001003	1.32285	0.00175867	Up	0.000113373
466	BGI_novel_G001006	1.27192	6.6822e-13	Up	5.00122e-15
467	BGI_novel_G001071	1.06342	7.78155e-09	Up	1.07714e-10
468	BGI_novel_G001104	4.97558	9.5937e-15	Up	5.8263e-17
469	BGI_novel_G001230	2.27134	0.00416561	Up	0.000329942
470	BGI_novel_G001238	4.25759	4.22051e-11	Up	4.13351e-13
471	BGI_novel_G001248	1.75457	0.0377453	Up	0.00546436
472	BGI_novel_G001250	1.01545	0.022977	Up	0.00284879
473	BGI_novel_G001276	1.30376	9.41407e-08	Up	1.64672e-09
474	BGI_novel_G001303	1.02586	0.0198445	Up	0.00235432
475	BGI_novel_G001307	1.07807	0.0438951	Up	0.00666255
476	BGI_novel_G001327	6.05207	3.23858e-28	Up	8.44895e-31
477	BGI_novel_G001332	1.56195	0.00828683	Up	0.00078942
478	BGI_novel_G001334	2.79259	1.22919e-05	Up	3.41178e-07
479	BGI_novel_G001411	1.33617	6.5665e-06	Up	1.67378e-07
480	BGI_novel_G001489	1.02654	0.0131527	Up	0.00141585
481	BGI_novel_G001515	3.12323	1.67693e-05	Up	4.80516e-07
482	BGI_novel_G001539	1.87092	6.08178e-09	Up	8.27135e-11
483	BGI_novel_G001543	1.753	0.0309263	Up	0.00419095
484	BGI_novel_G001591	4.35804	4.9782e-12	Up	4.27943e-14
485	BGI_novel_G001704	1.17041	8.94477e-14	Up	6.15904e-16
486	BGI_novel_G001751	1.02587	0.0172175	Up	0.00196166
487	BGI_novel_G001764	1.29477	0.00746722	Up	0.000689493
488	BGI_novel_G001831	2.50726	4.82714e-09	Up	6.38369e-11
489	BGI_novel_G002024	4.76898	8.20623e-15	Up	4.8433e-17
490	BGI_novel_G002025	2.86743	0.000145287	Up	5.7476e-06
491	BGI_novel_G002026	2.43479	0.00179575	Up	0.000116592
492	BGI_novel_G002027	2.93355	9.1633e-05	Up	3.42053e-06
493	BGI_novel_G002028	8.0298	1.94808e-65	Up	1.66631e-68
494	BGI_novel_G002057	1.27083	0.0412041	Up	0.00612898
495	BGI_novel_G002094	2.73833	0.000304029	Up	1.35649e-05
496	BGI_novel_G002135	1.1524	0.0409395	Up	0.00607386
497	BGI_novel_G002157	1.70799	8.88513e-06	Up	2.36359e-07
498	BGI_novel_G002238	1.27718	4.52056e-05	Up	1.51381e-06
499	BGI_novel_G002239	1.71807	0.0138176	Up	0.00149785
500	BGI_novel_G002359	1.26119	0.00502499	Up	0.000420294
501	BGI_novel_G002488	1.35842	0.0196351	Up	0.00232191
502	BGI_novel_G002493	8.16954	5.02327e-69	Up	4.08186e-72
503	BGI_novel_G002590	1.36705	0.00208854	Up	0.000141308
504	BGI_novel_G002594	1.53565	6.11057e-05	Up	2.16125e-06
505	BGI_novel_G002670	1.21169	6.05583e-06	Up	1.53066e-07
506	BGI_novel_G002674	3.36269	2.92098e-07	Up	5.52165e-09
507	BGI_novel_G002696	1.37255	0.000286016	Up	1.25626e-05
508	BGI_novel_G002713	4.51861	5.56422e-13	Up	4.06929e-15
509	BGI_novel_G002745	1.11428	1.15417e-05	Up	3.14925e-07
510	BGI_novel_G002753	1.07041	0.0305384	Up	0.00412291
511	BGI_novel_G002958	1.2703	0.00440392	Up	0.000355598
512	BGI_novel_G002998	1.16092	5.10676e-05	Up	1.74506e-06
513	BGI_novel_G003074	1.29626	0.000185461	Up	7.59071e-06
514	BGI_novel_G003134	1.65166	4.60269e-29	Up	1.12203e-31
515	BGI_novel_G003187	3.66861	1.08532e-08	Up	1.55497e-10
516	BGI_novel_G003281	2.33158	0.000287394	Up	1.26354e-05
517	BGI_novel_G003282	4.67068	4.44305e-18	Up	2.22324e-20
518	BGI_novel_G003387	3.97597	1.26372e-08	Up	1.84299e-10
519	BGI_novel_G003404	5.72627	7.61649e-22	Up	2.86653e-24
520	BGI_novel_G003528	1.89816	0.00161616	Up	0.000101813
521	BGI_novel_G003572	1.15973	0.000345022	Up	1.56855e-05
522	BGI_novel_G003588	1.13491	9.66573e-06	Up	2.58778e-07
523	BGI_novel_G003640	4.22147	9.69853e-12	Up	8.66903e-14
524	BGI_novel_G003856	1.89161	2.10561e-11	Up	1.96317e-13
525	BGI_novel_G003858	4.04422	7.59802e-10	Up	8.67501e-12
526	BGI_novel_G003865	1.50864	0.0203272	Up	0.00243505
527	BGI_novel_G003927	1.08013	0.000147667	Up	5.87253e-06
528	BGI_novel_G003928	1.81845	8.54978e-05	Up	3.15196e-06
529	BGI_novel_G004098	1.70634	0.00115467	Up	6.80992e-05
530	BGI_novel_G004102	1.40504	0.0210561	Up	0.00254849
531	BGI_novel_G004137	3.11106	5.29257e-06	Up	1.31058e-07
532	BGI_novel_G004149	1.3483	0.00102403	Up	5.8117e-05
533	BGI_novel_G004167	2.10843	0.000285499	Up	1.25155e-05
534	BGI_novel_G004192	3.19449	9.12321e-06	Up	2.43473e-07
535	BGI_novel_G004265	4.71634	6.6596e-20	Up	2.93362e-22
536	BGI_novel_G004266	1.21934	0.00352212	Up	0.000269182
537	BGI_novel_G004270	2.75141	2.20083e-13	Up	1.56247e-15
538	BGI_novel_G004284	2.0383	0.00343923	Up	0.00026195
539	BGI_novel_G004289	4.25382	7.84457e-12	Up	6.84412e-14
540	BGI_novel_G004310	2.26721	0.00276257	Up	0.000200499
541	BGI_novel_G004315	1.87748	2.10561e-11	Up	1.97215e-13
542	BGI_novel_G004318	1.59253	0.0455725	Up	0.00697172
543	BGI_novel_G004319	1.53114	0.0273831	Up	0.00356957
544	BGI_novel_G004320	2.08553	0.00352846	Up	0.00026996
545	BGI_novel_G004338	1.18728	0.0344447	Up	0.00483628
546	BGI_novel_G004350	2.97084	4.96442e-08	Up	8.13178e-10
547	BGI_novel_G004374	5.74464	4.64398e-25	Up	1.37043e-27
548	BGI_novel_G004446	3.40697	1.06078e-06	Up	2.21846e-08
549	BGI_novel_G004459	1.11814	0.000205909	Up	8.5157e-06
550	BGI_novel_G004539	1.85508	6.30123e-05	Up	2.25025e-06
551	BGI_novel_G004567	1.35656	0.00704431	Up	0.000640501
552	BGI_novel_G004576	1.06091	0.00211386	Up	0.000143925
553	BGI_novel_G004595	1.48423	1.19298e-09	Up	1.43369e-11
554	BGI_novel_G004685	2.15394	0.00574588	Up	0.000496233
555	BGI_novel_G004708	4.16344	1.08056e-16	Up	5.68426e-19
556	BGI_novel_G004731	1.402	2.01049e-05	Up	5.93292e-07
557	BGI_novel_G004732	1.7208	5.05002e-08	Up	8.2936e-10
558	BGI_novel_G004776	1.37066	0.0092031	Up	0.000900945
559	BGI_novel_G004777	1.50362	2.20494e-06	Up	4.94136e-08
560	BGI_novel_G004921	1.03573	0.00228385	Up	0.000159602
561	BGI_novel_G004981	1.25608	0.00014649	Up	5.814e-06
562	BGI_novel_G004991	1.48654	0.0013753	Up	8.35816e-05
563	BGI_novel_G005008	2.45767	2.52411e-07	Up	4.68508e-09
564	BGI_novel_G005011	2.42913	0.00183392	Up	0.000120159
565	BGI_novel_G005052	1.34696	2.265e-11	Up	2.14081e-13
566	BGI_novel_G005055	1.55759	0.000863228	Up	4.72187e-05
567	BGI_novel_G005076	1.96694	2.2265e-05	Up	6.73227e-07
568	BGI_novel_G005078	3.53555	3.29054e-52	Up	4.08116e-55
569	BGI_novel_G005111	1.40371	0.0321249	Up	0.00440203
570	BGI_novel_G005115	1.14204	0.018085	Up	0.00208268
571	BGI_novel_G005120	1.08733	0.0143403	Up	0.00156638
572	BGI_novel_G005123	1.89742	0.021397	Up	0.00259798
573	BGI_novel_G005150	2.56639	0.000862182	Up	4.70878e-05
574	BGI_novel_G005154	1.65781	0.0472417	Up	0.00733416
575	BGI_novel_G005205	1.71991	0.0365716	Up	0.00523658
576	BGI_novel_G005216	1.26177	0.0182747	Up	0.00211259
577	BGI_novel_G005237	1.1483	0.0125518	Up	0.00134043
578	BGI_novel_G005241	4.39248	2.41906e-12	Up	1.97605e-14
579	BGI_novel_G005244	1.60553	0.00010356	Up	3.90165e-06
580	BGI_novel_G005270	1.14403	4.05076e-07	Up	7.91719e-09
581	BGI_novel_G005332	1.22599	0.0309021	Up	0.00418557
582	BGI_novel_G005378	2.03818	3.71037e-06	Up	8.74353e-08
583	BGI_novel_G005379	2.03818	3.71037e-06	Up	8.74353e-08
584	BGI_novel_G005381	2.55309	0.000967157	Up	5.41884e-05
585	BGI_novel_G005397	10.1727	7.1443e-121	Up	1.52774e-124
586	BGI_novel_G005400	10.8503	7.30092e-152	Up	9.36735e-156
587	BGI_novel_G005456	3.9153	3.42407e-22	Up	1.24693e-24
588	BGI_novel_G005481	4.4919	1.52887e-12	Up	1.20965e-14
589	BGI_novel_G005510	1.06043	0.000766879	Up	4.08989e-05
590	BGI_novel_G005513	4.52886	1.6176e-11	Up	1.49432e-13
591	BGI_novel_G005550	3.13152	8.21757e-22	Up	3.12789e-24
592	BGI_novel_G005586	1.72025	8.74649e-11	Up	8.90285e-13
593	BGI_novel_G005622	3.79398	4.20731e-08	Up	6.71168e-10
594	BGI_novel_G005672	1.18712	0.0102378	Up	0.00103333
595	BGI_novel_G005696	1.12804	0.00820683	Up	0.000777441
596	BGI_novel_G005700	1.39008	0.00316084	Up	0.00023684
597	BGI_novel_G005724	4.40978	3.26161e-12	Up	2.70616e-14
598	BGI_novel_G005727	1.22298	0.0387033	Up	0.0056461
599	BGI_novel_G005729	1.27404	0.0169276	Up	0.00192066
600	BGI_novel_G005814	1.0544	0.0300619	Up	0.00402798
601	BGI_novel_G005844	3.29542	5.72358e-06	Up	1.432e-07
602	BGI_novel_G005936	1.01564	0.0089877	Up	0.000874092
603	BGI_novel_G006007	2.13863	0.00754136	Up	0.000697629
604	BGI_novel_G006052	6.49698	6.85869e-33	Up	1.43733e-35
605	BGI_novel_G006088	2.34841	0.00282603	Up	0.000205951
606	BGI_novel_G006112	2.73981	0.000209775	Up	8.70251e-06
607	BGI_novel_G006133	1.68792	0.0325802	Up	0.00449925
608	BGI_novel_G006161	1.1607	0.0140483	Up	0.00152646
609	BGI_novel_G006265	1.04635	0.000862573	Up	4.7146e-05
610	BGI_novel_G006274	1.38266	0.00691102	Up	0.000623949
611	BGI_novel_G006333	1.23846	0.0147725	Up	0.00163454
612	BGI_novel_G006355	2.55751	0.000633931	Up	3.23988e-05
613	BGI_novel_G006366	2.32295	0.00319272	Up	0.000239502
614	BGI_novel_G006460	1.67577	0.0486071	Up	0.00763344
615	BGI_novel_G006496	1.05406	5.75241e-05	Up	2.00259e-06
616	BGI_novel_G006501	1.24324	0.00733708	Up	0.000673954
617	BGI_novel_G006522	1.12724	2.05483e-05	Up	6.09013e-07
618	BGI_novel_G006535	1.20324	0.0331952	Up	0.00461257
619	BGI_novel_G006554	1.026	0.0450283	Up	0.00686151
620	BGI_novel_G006620	1.89312	0.000105683	Up	4.00112e-06
621	BGI_novel_G006635	1.47747	6.35809e-24	Up	2.06661e-26
622	BGI_novel_G006656	4.572	4.08065e-13	Up	2.9494e-15
623	BGI_novel_G006672	1.19053	3.45092e-07	Up	6.70052e-09
624	BGI_novel_G006703	1.17564	0.037261	Up	0.00536557
625	BGI_novel_G006708	5.53663	3.97571e-20	Up	1.73434e-22
626	BGI_novel_G006709	1.02286	0.0471397	Up	0.00731227
627	BGI_novel_G006743	1.95973	0.0146664	Up	0.00161517
628	BGI_novel_G006763	1.73924	0.0251776	Up	0.00320119
629	BGI_novel_G006927	1.82141	0.0254246	Up	0.00324251
630	BGI_novel_G007087	4.66905	3.98815e-26	Up	1.1251e-28
631	BGI_novel_G007123	4.42441	1.60247e-12	Up	1.28159e-14
632	BGI_novel_G007143	1.24428	0.00224521	Up	0.000155749
633	BGI_novel_G007220	1.33698	1.98364e-06	Up	4.38603e-08
634	BGI_novel_G007224	1.22514	0.000967157	Up	5.42687e-05
635	BGI_novel_G007302	1.08883	0.0121583	Up	0.0012854
636	BGI_novel_G007379	2.01706	0.0121059	Up	0.00127831
637	BGI_novel_G007407	1.1067	0.03066	Up	0.00414622
638	BGI_novel_G007452	1.28401	5.62435e-05	Up	1.95079e-06
639	BGI_novel_G007457	2.81162	4.89145e-05	Up	1.65893e-06
640	BGI_novel_G007529	5.30191	6.69815e-18	Up	3.40894e-20
641	BGI_novel_G007566	1.43	2.52334e-13	Up	1.81302e-15
642	BGI_novel_G007636	1.24987	0.000750697	Up	3.97469e-05
643	BGI_novel_G007639	6.83498	4.55278e-71	Up	3.31012e-74
644	BGI_novel_G007646	5.88568	4.22158e-27	Up	1.15551e-29
645	BGI_novel_G007689	1.07411	7.87634e-08	Up	1.35079e-09
646	BGI_novel_G007723	2.17229	0.000754194	Up	4.00288e-05
647	BGI_novel_G007730	3.8064	4.27432e-08	Up	6.83687e-10
648	BGI_novel_G007734	1.4536	1.76661e-12	Up	1.42042e-14
649	BGI_novel_G007740	1.32169	0.00716126	Up	0.000652973
650	BGI_novel_G007774	1.41376	0.00859469	Up	0.000825918
651	BGI_novel_G007801	1.49374	0.0321572	Up	0.00440783
652	BGI_novel_G007857	2.67066	0.000341566	Up	1.54378e-05
653	BGI_novel_G007870	3.08828	5.0824e-14	Up	3.36914e-16
654	BGI_novel_G007976	4.81077	2.17113e-15	Up	1.25354e-17
655	BGI_novel_G008033	1.38195	0.00012701	Up	4.93764e-06
656	BGI_novel_G008045	1.41014	0.00729719	Up	0.000668932
657	BGI_novel_G008066	1.17264	0.00127704	Up	7.63971e-05
658	BGI_novel_G008067	1.17264	0.00127704	Up	7.63971e-05
659	BGI_novel_G008084	1.41713	0.0237842	Up	0.0029743
660	BGI_novel_G008128	1.24751	0.00071758	Up	3.76252e-05
661	BGI_novel_G008144	1.16388	0.0245096	Up	0.00309878
662	BGI_novel_G008177	1.28017	0.00485421	Up	0.00040213
663	BGI_novel_G008226	1.79986	0.0105955	Up	0.00108121
664	BGI_novel_G008229	1.65473	0.0312718	Up	0.00425798
665	BGI_novel_G008357	3.89121	6.12958e-09	Up	8.36257e-11
666	BGI_novel_G008394	1.22365	2.81716e-07	Up	5.30131e-09
667	BGI_novel_G008437	2.45307	0.00163178	Up	0.000103171
668	BGI_novel_G008444	1.04512	0.0054317	Up	0.000461451
669	BGI_novel_G008446	1.02612	0.0330013	Up	0.00457575
670	BGI_novel_G008458	7.45382	2.64047e-52	Up	3.16197e-55
671	BGI_novel_G008460	1.37987	9.22775e-09	Up	1.30235e-10
672	BGI_novel_G008461	8.01611	1.0963e-58	Up	1.12528e-61
673	BGI_novel_G008513	1.3383	0.0467553	Up	0.00721065
674	BGI_novel_G008516	1.00047	0.000348549	Up	1.59204e-05
675	BGI_novel_G008518	2.74556	0.000318569	Up	1.43058e-05
676	BGI_novel_G008532	1.67623	0.00559437	Up	0.000479955
677	BGI_novel_G008535	2.63384	0.000456283	Up	2.1895e-05
678	BGI_novel_G008541	1.32779	0.0428955	Up	0.00645762
679	BGI_novel_G008584	1.40637	3.44157e-14	Up	2.23727e-16
680	BGI_novel_G008630	1.70549	1.05063e-22	Up	3.68454e-25
681	BGI_novel_G008633	5.48972	1.95076e-21	Up	7.59213e-24
682	BGI_novel_G008647	1.32378	1.85101e-06	Up	4.0611e-08
683	BGI_novel_G008709	1.12441	0.017971	Up	0.00206518
684	BGI_novel_G008799	2.3333	0.00287077	Up	0.000210071
685	BGI_novel_G008859	4.32196	1.07039e-11	Up	9.61347e-14
686	BGI_novel_G008977	2.43648	0.00177481	Up	0.000114996
687	BGI_novel_G008990	1.05243	0.00360087	Up	0.000276433
688	BGI_novel_G008997	4.68557	7.0992e-13	Up	5.34368e-15
689	BGI_novel_G009005	1.17326	0.0109081	Up	0.00112664
690	BGI_novel_G009008	1.4249	0.00667708	Up	0.000597402
691	BGI_novel_G009165	1.37383	2.4041e-06	Up	5.45966e-08
692	BGI_novel_G009174	1.16546	0.000789956	Up	4.23661e-05
693	BGI_novel_G009238	1.4854	0.0483734	Up	0.00756883
694	BGI_novel_G009252	1.27656	0.000959462	Up	5.35907e-05
695	BGI_novel_G009269	1.96485	5.94706e-05	Up	2.0907e-06
696	BGI_novel_G009281	2.11782	0.00825248	Up	0.000783574
697	BGI_novel_G009283	1.97174	0.014934	Up	0.00165934
698	BGI_novel_G009401	1.85559	0.000649997	Up	3.34144e-05
699	BGI_novel_G009404	1.63198	0.0153966	Up	0.00171798
700	BGI_novel_G009417	1.31787	0.0336053	Up	0.00467962
701	BGI_novel_G009426	1.16533	0.00730582	Up	0.000670216
702	BGI_novel_G009459	1.30231	0.0384522	Up	0.00560134
703	BGI_novel_G009481	1.89592	0.0215971	Up	0.00262967
704	BGI_novel_G009539	1.60976	1.48696e-10	Up	1.5517e-12
705	BGI_novel_G009560	1.01844	0.00373179	Up	0.00028808
706	BGI_novel_G009586	1.25392	0.0409533	Up	0.00608292
707	BGI_novel_G009587	1.11213	0.00532146	Up	0.000450624
708	BGI_novel_G009591	4.72219	4.17683e-14	Up	2.75097e-16
709	BGI_novel_G009599	1.33448	0.000304029	Up	1.35563e-05
710	BGI_novel_G009600	1.02556	0.0318806	Up	0.00435628
711	BGI_novel_G009621	1.08666	0.0106162	Up	0.00108395
712	BGI_novel_G009639	1.30206	0.00554054	Up	0.000474863
713	BGI_novel_G009640	1.30206	0.00554054	Up	0.000474863
714	BGI_novel_G009750	3.33789	2.7243e-06	Up	6.24509e-08
715	BGI_novel_G009763	2.64551	0.00054614	Up	2.71412e-05
716	BGI_novel_G009764	2.58982	0.00076157	Up	4.0518e-05
717	BGI_novel_G009798	1.74772	0.0259492	Up	0.00332716
718	BGI_novel_G009819	1.34927	0.00069549	Up	3.61993e-05
719	BGI_novel_G009841	5.00313	1.29502e-16	Up	6.86776e-19
720	BGI_novel_G009853	1.55967	0.000197043	Up	8.1153e-06
721	BGI_novel_G009926	1.56122	0.00195564	Up	0.000130476
