# Supplementary material for: The central mechanisms of electroacupuncture at LR3 in the treatment of spontaneous hypertension: a PET and mRNA transcriptome study
Source: Front Cardiovasc Med. 2024 Aug 21;11:1358426. doi: 10.3389/fcvm.2024.1358426 (PMC11371727; doi:10.3389/fcvm.2024.1358426)
Supplement: Supplementary file 2 [file Table2.xlsx]

## Sheet: Sheet1
No.	DEGs	log2FoldChange(b_C/b_SHR)	Padj	Up/Down-Regulation	Pvalue
1	Cyp2a3	-2.11128	0.00941657	Down	0.000111929
2	Th	-1.67805	0.033037	Down	0.00061668
3	Dbh	-2.20708	0.000981577	Down	6.19172e-06
4	Atp9b	-1.93147	5.75962e-05	Down	2.02664e-07
5	Aldh1a7	-1.96807	0.0100624	Down	0.000122196
6	Gabra6	-1.79235	0.0339451	Down	0.000644003
7	Car3	-1.27752	0.000568308	Down	3.19466e-06
8	Bbox1	-1.40227	0.00478861	Down	4.71518e-05
9	Chrna6	-1.67659	0.0450708	Down	0.000980556
10	Slc6a2	-1.99575	0.0148713	Down	0.000203568
11	Aurkb	-2.58561	1.65666e-06	Down	3.69663e-09
12	Calcr	-1.53171	0.0036491	Down	3.31964e-05
13	Phox2a	-1.84029	0.00487708	Down	4.85532e-05
14	Folr1	-1.66224	0.0430945	Down	0.000909613
15	Dnah1	-1.69474	0.000431252	Down	2.21923e-06
16	Tnnt1	-3.51287	2.84368e-18	Down	9.76202e-22
17	Rin1	-1.20615	0.00478861	Down	4.7432e-05
18	Saxo4	-1.92558	0.000794033	Down	4.80881e-06
19	Tekt3	-2.17765	0.0018368	Down	1.4345e-05
20	Gas2l2	-1.61325	0.0377738	Down	0.000753726
21	Ccdc40	-1.58015	0.0209582	Down	0.000333654
22	Spata18	-1.89227	0.00150602	Down	1.09217e-05
23	Drc7	-2.47319	0.000137646	Down	6.14281e-07
24	Ttc29	-1.99565	0.0167998	Down	0.000244384
25	Dnai3	-2.30033	0.000231742	Down	1.0874e-06
26	Vwa3a	-1.75839	0.00132589	Down	9.27396e-06
27	Stoml3	-2.91628	8.50457e-07	Down	1.71522e-09
28	Dcdc1-ps1	-1.80005	0.0447449	Down	0.000964356
29	Dnali1	-1.24621	0.0110962	Down	0.000139383
30	Ttll10	-2.86865	1.84948e-06	Down	4.2856e-09
31	Drc12	-2.54308	3.08179e-05	Down	1.00289e-07
32	Pcp2	-3.15028	8.25871e-09	Down	1.20493e-11
33	Cfap45	-1.76323	0.00761465	Down	8.7243e-05
34	Prc1	-1.09986	0.0196818	Down	0.0003032
35	Cfap161	-1.67246	0.0290538	Down	0.00051864
36	Mlf1	-1.80423	0.0205159	Down	0.000321331
37	Ak7	-2.66942	1.4956e-06	Down	3.1447e-09
38	Xpot	-3.69433	1.16008e-09	Down	1.44363e-12
39	Dnai2	-1.63323	0.0226736	Down	0.000380423
40	Dynlrb2	-1.99055	0.00180233	Down	1.39985e-05
41	Dnaaf1	-1.66326	0.0205107	Down	0.00031949
42	Tp73	-1.95913	0.0109393	Down	0.000136131
43	Daw1	-1.88327	0.0226736	Down	0.000377857
44	Cfap206	-1.78077	0.045438	Down	0.00100219
45	Liat1	-2.03571	0.00971184	Down	0.000116689
46	Ccdc190	-1.31846	0.0197235	Down	0.000304688
47	C1h11orf16	-2.21924	0.00462627	Down	4.48651e-05
48	C20h21orf58	-2.94886	7.18412e-06	Down	2.06546e-08
49	Tmem212	-2.96892	5.82128e-07	Down	1.12409e-09
50	Lrrc34	-1.4352	0.0223675	Down	0.00036473
51	Rfxap	-4.61983	6.10134e-16	Down	3.14178e-19
52	Cfap77	-1.86996	0.0116217	Down	0.000148139
53	Ppp1r1c	-1.20972	0.00590872	Down	6.26267e-05
54	C16h10orf53	-1.91343	0.0255557	Down	0.000438648
55	Dnaaf3	-1.06517	0.0224254	Down	0.000367598
56	Armc3	-1.66415	0.0368137	Down	0.000729828
57	BGI_novel_G000016	-1.68719	0.0226462	Down	0.000374639
58	BGI_novel_G000046	-2.08664	0.00290847	Down	2.54603e-05
59	BGI_novel_G000162	-1.17283	0.00135234	Down	9.67942e-06
60	BGI_novel_G000167	-1.77557	0.0466939	Down	0.00103791
61	BGI_novel_G000339	-1.14352	0.0388232	Down	0.000779662
62	BGI_novel_G000537	-2.95835	2.14906e-05	Down	6.63972e-08
63	BGI_novel_G000583	-4.04991	4.96717e-12	Down	4.47608e-15
64	BGI_novel_G000816	-1.25057	0.0105704	Down	0.000131086
65	BGI_novel_G000854	-1.55039	0.0205159	Down	0.000320852
66	BGI_novel_G000856	-2.56901	0.000431252	Down	2.22066e-06
67	BGI_novel_G000934	-4.36405	5.2304e-14	Down	3.36663e-17
68	BGI_novel_G000952	-1.73343	0.000979517	Down	6.10927e-06
69	BGI_novel_G001193	-1.65547	0.000411988	Down	2.0401e-06
70	BGI_novel_G001516	-4.19584	1.197e-13	Down	9.71431e-17
71	BGI_novel_G001552	-1.58409	0.0102189	Down	0.000124974
72	BGI_novel_G001591	-3.99294	7.11562e-12	Down	6.71746e-15
73	BGI_novel_G001738	-1.91875	0.0246501	Down	0.000419932
74	BGI_novel_G002094	-2.36346	0.00208919	Down	1.69438e-05
75	BGI_novel_G002095	-2.57762	3.26495e-05	Down	1.07879e-07
76	BGI_novel_G002096	-1.88316	0.00724142	Down	8.17239e-05
77	BGI_novel_G002275	-1.45857	0.0298715	Down	0.000538146
78	BGI_novel_G002465	-2.05469	0.000334659	Down	1.60838e-06
79	BGI_novel_G002467	-1.73649	0.0478046	Down	0.00107286
80	BGI_novel_G002630	-1.81762	0.00625178	Down	6.67994e-05
81	BGI_novel_G003029	-4.83752	1.20947e-18	Down	3.11398e-22
82	BGI_novel_G003549	-2.06432	0.000214823	Down	9.95577e-07
83	BGI_novel_G003671	-2.09424	0.0104492	Down	0.000128686
84	BGI_novel_G004856	-1.46629	0.0497772	Down	0.00113421
85	BGI_novel_G005224	-1.84686	0.0158303	Down	0.000227564
86	BGI_novel_G005240	-2.20713	0.00566339	Down	5.88113e-05
87	BGI_novel_G005251	-1.81294	0.0444183	Down	0.00095085
88	BGI_novel_G005252	-2.06815	0.0128008	Down	0.000166437
89	BGI_novel_G005597	-1.60449	0.0298715	Down	0.000538364
90	BGI_novel_G006285	-2.7534	1.84948e-06	Down	4.24244e-09
91	BGI_novel_G006286	-2.33524	0.000341137	Down	1.65416e-06
92	BGI_novel_G006366	-1.99684	0.0181691	Down	0.00027132
93	BGI_novel_G006407	-1.40432	0.000454534	Down	2.39158e-06
94	BGI_novel_G006571	-2.00182	0.0166297	Down	0.000239887
95	BGI_novel_G006658	-1.87458	0.00225284	Down	1.90444e-05
96	BGI_novel_G006660	-2.51129	5.86681e-05	Down	2.08954e-07
97	BGI_novel_G006708	-4.98844	5.17022e-19	Down	1.1015e-22
98	BGI_novel_G007168	-2.08646	0.00885752	Down	0.000102885
99	BGI_novel_G007189	-2.17019	0.00635009	Down	6.81224e-05
100	BGI_novel_G007457	-2.33485	0.00135234	Down	9.69109e-06
101	BGI_novel_G007458	-1.84337	0.0390005	Down	0.000792801
102	BGI_novel_G007459	-2.04977	0.0132547	Down	0.000172907
103	BGI_novel_G007529	-4.7386	9.82308e-17	Down	4.21519e-20
104	BGI_novel_G007530	-3.33777	3.42107e-07	Down	6.31249e-10
105	BGI_novel_G007775	-4.5397	9.97941e-16	Down	5.56695e-19
106	BGI_novel_G007949	-1.90924	0.00184872	Down	1.45175e-05
107	BGI_novel_G008243	-2.78898	6.19402e-05	Down	2.23297e-07
108	BGI_novel_G008338	-1.21615	0.000645814	Down	3.82434e-06
109	BGI_novel_G008357	-3.49817	2.82662e-08	Down	4.57044e-11
110	BGI_novel_G008566	-2.74416	0.000126296	Down	5.47368e-07
111	BGI_novel_G008782	-2.08192	0.00802776	Down	9.23206e-05
112	BGI_novel_G008817	-2.86194	5.37823e-05	Down	1.84629e-07
113	BGI_novel_G008911	-2.03577	0.0145326	Down	0.000196436
114	BGI_novel_G009044	-4.02706	1.84206e-11	Down	1.89707e-14
115	BGI_novel_G009201	-1.765	0.0390005	Down	0.000784952
116	BGI_novel_G009211	-1.90605	0.0270824	Down	0.000476475
117	BGI_novel_G009213	-2.76764	0.000104792	Down	4.2719e-07
118	BGI_novel_G009310	-1.84506	0.0300559	Down	0.000542976
119	BGI_novel_G009316	-1.71184	0.0265602	Down	0.00046159
120	BGI_novel_G009560	-1.10545	0.0150469	Down	0.000207263
121	BGI_novel_G009677	-2.53886	0.000644803	Down	3.79068e-06
122	BGI_novel_G009783	-6.45619	3.85058e-40	Down	1.65232e-44
123	BGI_novel_G009896	-1.99135	0.0182943	Down	0.000273975
124	BGI_novel_G009921	-3.03422	3.3832e-06	Down	9.29132e-09
125	BGI_novel_G009926	-2.44855	3.25423e-06	Down	8.79747e-09
126	BGI_novel_G009961	-1.87894	0.0217951	Down	0.000353525
127	Cck	1.33585	0.013553	Up	0.000178543
128	Trh	3.04283	2.44404e-07	Up	4.40482e-10
129	Adra1d	1.07178	0.0234045	Up	0.000395699
130	Gpr88	1.56764	0.0312238	Up	0.000569436
131	Duox2	1.37558	0.0388232	Up	0.00077804
132	Nr4a1	1.2131	2.82662e-08	Up	4.60915e-11
133	Htr5b	2.03796	0.014163	Up	0.00018901
134	Nppc	1.17652	0.0269843	Up	0.000473591
135	Apold1	1.1125	0.0111392	Up	0.000141009
136	LOC689064	1.44339	0.00907745	Up	0.00010634
137	BGI_novel_G000025	2.09053	6.96138e-07	Up	1.37411e-09
138	BGI_novel_G000582	3.99163	1.62707e-11	Up	1.60585e-14
139	BGI_novel_G000799	1.05422	2.41553e-16	Up	1.14018e-19
140	BGI_novel_G000802	3.77039	3.17343e-10	Up	3.54056e-13
141	BGI_novel_G000929	3.50919	3.69825e-09	Up	4.91957e-12
142	BGI_novel_G000972	3.82121	3.82728e-10	Up	4.59852e-13
143	BGI_novel_G001642	4.95751	3.91954e-20	Up	5.04575e-24
144	BGI_novel_G002021	1.09546	9.94029e-05	Up	3.9669e-07
145	BGI_novel_G002707	3.12942	3.19884e-06	Up	8.37322e-09
146	BGI_novel_G002815	1.81409	0.00148164	Up	1.06812e-05
147	BGI_novel_G003180	3.1085	3.05536e-06	Up	7.63484e-09
148	BGI_novel_G003194	2.58892	0.000431252	Up	2.19773e-06
149	BGI_novel_G003566	4.73698	2.57239e-17	Up	9.93458e-21
150	BGI_novel_G003833	3.57395	8.65574e-09	Up	1.33714e-11
151	BGI_novel_G003846	1.49238	0.0459166	Up	0.00101472
152	BGI_novel_G003860	2.39395	0.00173592	Up	1.31685e-05
153	BGI_novel_G004341	3.65911	5.6213e-09	Up	7.71891e-12
154	BGI_novel_G004544	1.63481	3.08179e-05	Up	1.00505e-07
155	BGI_novel_G005198	1.84523	0.035395	Up	0.000686515
156	BGI_novel_G005350	2.35466	0.00220498	Up	1.80099e-05
157	BGI_novel_G005623	1.09668	0.00445909	Up	4.24785e-05
158	BGI_novel_G006639	1.13215	0.0453027	Up	0.000995082
159	BGI_novel_G006728	1.03168	0.0344158	Up	0.000657184
160	BGI_novel_G007043	1.28686	0.00587451	Up	6.176e-05
161	BGI_novel_G007351	4.77905	5.17022e-19	Up	1.1093e-22
162	BGI_novel_G007435	2.75129	0.000120563	Up	5.17351e-07
163	BGI_novel_G007442	2.6001	0.000411988	Up	2.06843e-06
164	BGI_novel_G007607	1.60525	0.0408967	Up	0.000854647
165	BGI_novel_G007634	2.28392	0.00355615	Up	3.20456e-05
166	BGI_novel_G007772	1.67162	0.00174811	Up	1.34274e-05
167	BGI_novel_G008080	2.43291	0.00131667	Up	9.15294e-06
168	BGI_novel_G008110	1.16488	0.0110962	Up	0.000139512
169	BGI_novel_G008118	6.04838	7.81806e-37	Up	6.70963e-41
170	BGI_novel_G008126	4.22322	6.12407e-14	Up	4.20465e-17
171	BGI_novel_G008199	1.8754	9.70909e-06	Up	2.87473e-08
172	BGI_novel_G008228	1.95791	4.187e-14	Up	2.51536e-17
173	BGI_novel_G008640	1.78721	0.0447449	Up	0.000965959
174	BGI_novel_G008898	2.54527	0.000624693	Up	3.58136e-06
175	BGI_novel_G009375	2.79452	9.22998e-05	Up	3.64383e-07
176	BGI_novel_G009734	4.25207	1.197e-13	Up	9.75924e-17
177	BGI_novel_G009869	2.16995	0.00648334	Up	7.17239e-05
178	BGI_novel_G009973	4.7926	1.86797e-18	Up	5.61097e-22
179	BGI_novel_G009977	1.04417	0.0460903	Up	0.00102054
