# Supplementary material for: The central mechanisms of electroacupuncture at LR3 in the treatment of spontaneous hypertension: a PET and mRNA transcriptome study
Source: Front Cardiovasc Med. 2024 Aug 21;11:1358426. doi: 10.3389/fcvm.2024.1358426 (PMC11371727; doi:10.3389/fcvm.2024.1358426)
Supplement: Supplementary file 3 [file Table3.xlsx]

## Sheet: Sheet1
No.	DEGs	log2FoldChange(b_F/b_SHR)	Padj	Up/Down-Regulation	Pvalue
1	Rps15a	-1.14487	7.60809e-07	Down	1.0135e-09
2	Xpot	-3.40986	1.91864e-09	Down	1.81385e-12
3	Ankle2	-1.06794	9.17175e-07	Down	1.30062e-09
4	BGI_novel_G000412	-1.94643	0.0120641	Down	9.69445e-05
5	BGI_novel_G000454	-2.70069	3.46038e-05	Down	7.13756e-08
6	BGI_novel_G000678	-2.71003	3.25489e-05	Down	6.43396e-08
7	BGI_novel_G000856	-2.4784	0.000253758	Down	7.38844e-07
8	BGI_novel_G000934	-4.00711	1.44396e-13	Down	8.06649e-17
9	BGI_novel_G001455	-1.36822	0.0185763	Down	0.000179447
10	BGI_novel_G001868	-2.01838	0.00754272	Down	4.89429e-05
11	BGI_novel_G002124	-1.26642	0.0284369	Down	0.000337269
12	BGI_novel_G002327	-3.81353	1.96557e-12	Down	1.33497e-15
13	BGI_novel_G002465	-1.94702	0.00942813	Down	6.80643e-05
14	BGI_novel_G002713	-3.83688	1.16663e-12	Down	7.01852e-16
15	BGI_novel_G003074	-1.27807	0.04984	Down	0.000841642
16	BGI_novel_G003357	-1.44507	0.0463652	Down	0.000731211
17	BGI_novel_G004232	-1.17818	0.0190801	Down	0.000187879
18	BGI_novel_G004399	-1.63768	0.0232702	Down	0.000254991
19	BGI_novel_G004809	-1.59703	0.00232847	Down	1.08064e-05
20	BGI_novel_G004815	-1.99015	0.00955446	Down	7.10293e-05
21	BGI_novel_G004911	-1.38049	0.00185296	Down	8.36066e-06
22	BGI_novel_G005053	-1.05722	0.0274255	Down	0.000321892
23	BGI_novel_G005659	-2.68308	4.08712e-05	Down	8.60594e-08
24	BGI_novel_G005855	-3.35774	1.05971e-08	Down	1.27506e-11
25	BGI_novel_G006174	-1.4798	0.01438	Down	0.000124313
26	BGI_novel_G006249	-1.73449	0.0363944	Down	0.000504675
27	BGI_novel_G006656	-3.83113	1.96557e-12	Down	1.35143e-15
28	BGI_novel_G006762	-4.30338	7.08396e-16	Down	2.7397e-19
29	BGI_novel_G007056	-2.27483	0.00134085	Down	5.53143e-06
30	BGI_novel_G007529	-4.32628	6.11916e-16	Down	2.10362e-19
31	BGI_novel_G007636	-1.09714	0.0155498	Down	0.00013765
32	BGI_novel_G007731	-3.33455	9.7981e-09	Down	1.13682e-11
33	BGI_novel_G007790	-3.57095	2.69072e-10	Down	2.31251e-13
34	BGI_novel_G007929	-1.82761	0.0211987	Down	0.00022045
35	BGI_novel_G008046	-1.57597	0.00121928	Down	4.92512e-06
36	BGI_novel_G008417	-6.36204	9.96334e-51	Down	8.56288e-55
37	BGI_novel_G008654	-5.84256	8.08872e-42	Down	2.08553e-45
38	BGI_novel_G008908	-2.04143	0.00704433	Down	4.51036e-05
39	BGI_novel_G008977	-1.63893	0.0459852	Down	0.000705458
40	BGI_novel_G009614	-3.40171	7.48583e-09	Down	8.04201e-12
41	BGI_novel_G009750	-2.64363	5.71314e-05	Down	1.23747e-07
42	BGI_novel_G009818	-2.91724	2.45896e-06	Down	3.80399e-09
43	BGI_novel_G009819	-1.17655	0.0232702	Down	0.000254835
44	Bc1	1.18723	0.0180295	Up	0.000167349
45	Sec14l3	1.09516	0.00256894	Up	1.23639e-05
46	BGI_novel_G000072	1.41387	0.0083551	Up	5.65105e-05
47	BGI_novel_G000929	1.81696	0.0225403	Up	0.000237128
48	BGI_novel_G001302	1.40692	0.0114051	Up	8.9198e-05
49	BGI_novel_G002250	1.64252	0.0294721	Up	0.000364228
50	BGI_novel_G002352	2.7566	2.01414e-05	Up	3.63517e-08
51	BGI_novel_G002496	1.06124	0.000461099	Up	1.45985e-06
52	BGI_novel_G002988	1.08434	0.0114229	Up	8.98278e-05
53	BGI_novel_G003298	1.26355	0.00050784	Up	1.71296e-06
54	BGI_novel_G003833	3.32294	8.16119e-09	Up	9.11826e-12
55	BGI_novel_G003934	1.04717	1.10488e-13	Up	5.69746e-17
56	BGI_novel_G004741	1.24642	0.0273464	Up	0.000319635
57	BGI_novel_G004784	1.51312	0.0458631	Up	0.000699644
58	BGI_novel_G004829	1.53314	0.0153039	Up	0.0001335
59	BGI_novel_G005585	1.12248	0.000254342	Up	7.54142e-07
60	BGI_novel_G005612	6.93567	9.44496e-66	Up	4.05868e-70
61	BGI_novel_G005857	6.35387	4.02944e-50	Up	5.19458e-54
62	BGI_novel_G006242	2.98514	1.47107e-06	Up	2.14929e-09
63	BGI_novel_G006471	1.58054	0.000849085	Up	3.24733e-06
64	BGI_novel_G007716	5.70285	1.31627e-32	Up	3.95938e-36
65	BGI_novel_G007772	1.29196	0.0435985	Up	0.000641872
66	BGI_novel_G007926	2.35973	0.000180926	Up	4.89807e-07
67	BGI_novel_G008034	1.23548	0.00336887	Up	1.67723e-05
68	BGI_novel_G008126	3.3648	7.48583e-09	Up	7.99425e-12
69	BGI_novel_G008301	1.14377	0.04984	Up	0.00083845
70	BGI_novel_G008712	1.17555	2.01414e-05	Up	3.60991e-08
71	BGI_novel_G008742	4.12632	1.24129e-15	Up	5.33407e-19
72	BGI_novel_G009157	6.07329	1.55723e-43	Up	3.34587e-47
73	BGI_novel_G009622	6.35254	2.3105e-47	Up	3.97147e-51
74	BGI_novel_G009632	1.2109	0.0310467	Up	0.000396239
