# Supplementary material for: The central mechanisms of electroacupuncture at LR3 in the treatment of spontaneous hypertension: a PET and mRNA transcriptome study
Source: Front Cardiovasc Med. 2024 Aug 21;11:1358426. doi: 10.3389/fcvm.2024.1358426 (PMC11371727; doi:10.3389/fcvm.2024.1358426)
Supplement: Supplementary file 4 [file Table4.xlsx]

## Sheet: Sheet1
No.	DEGs	log2FoldChange(b_F/b_C)	Padj	Up/Down-Regulation	Pvalue
1	Otof	-1.13678	0.00253822	Down	1.85271e-05
2	Kcnh5	-1.13512	1.67193e-06	Down	3.51758e-09
3	Kcnf1	-1.32334	0.00128105	Down	7.75563e-06
4	Eppin	-1.02502	0.034123	Down	0.000641728
5	BGI_novel_G000298	-1.00034	0.0471545	Down	0.00102043
6	BGI_novel_G000412	-1.84631	0.0162014	Down	0.000212005
7	BGI_novel_G000454	-3.01462	8.98071e-07	Down	1.73522e-09
8	BGI_novel_G000678	-4.23631	1.70096e-15	Down	9.4944e-19
9	BGI_novel_G000802	-3.53627	1.7555e-10	Down	1.58289e-13
10	BGI_novel_G001544	-1.57185	0.0171015	Down	0.000229831
11	BGI_novel_G002104	-2.19399	0.00182868	Down	1.22488e-05
12	BGI_novel_G002208	-4.20667	2.04596e-16	Down	9.66319e-20
13	BGI_novel_G002327	-3.98329	1.32558e-13	Down	1.02449e-16
14	BGI_novel_G002390	-2.5661	8.15289e-05	Down	2.97551e-07
15	BGI_novel_G002542	-1.32591	0.0132336	Down	0.000162129
16	BGI_novel_G002713	-3.26154	3.41565e-08	Down	4.39972e-11
17	BGI_novel_G002805	-1.3199	0.0016353	Down	1.05322e-05
18	BGI_novel_G003528	-1.1252	5.21627e-06	Down	1.36308e-08
19	BGI_novel_G003531	-1.93902	0.000283047	Down	1.33685e-06
20	BGI_novel_G003637	-2.11173	0.00317572	Down	2.4544e-05
21	BGI_novel_G003932	-4.95561	8.99729e-25	Down	2.31789e-28
22	BGI_novel_G004232	-1.40184	0.005242	Down	4.68157e-05
23	BGI_novel_G004550	-1.31913	0.0168582	Down	0.000224862
24	BGI_novel_G005487	-1.03807	4.55423e-08	Down	6.06188e-11
25	BGI_novel_G005583	-3.47793	2.78591e-09	Down	2.87083e-12
26	BGI_novel_G005998	-3.4534	1.16714e-09	Down	1.10249e-12
27	BGI_novel_G006063	-4.65705	5.14458e-22	Down	1.76714e-25
28	BGI_novel_G006542	-2.09175	1.33864e-06	Down	2.75889e-09
29	BGI_novel_G007255	-3.091	3.00648e-07	Down	5.03446e-10
30	BGI_novel_G007300	-1.1337	0.0277996	Down	0.00044761
31	BGI_novel_G007790	-2.89544	3.09843e-06	Down	7.58309e-09
32	BGI_novel_G008123	-1.7041	0.0348583	Down	0.000661544
33	BGI_novel_G008416	-1.685	0.00135689	Down	8.44778e-06
34	BGI_novel_G008417	-6.53015	9.99906e-58	Down	8.58657e-62
35	BGI_novel_G008640	-7.42243	1.55111e-79	Down	6.65998e-84
36	BGI_novel_G008654	-5.04215	8.99729e-25	Down	2.16751e-28
37	BGI_novel_G009034	-2.02738	0.00550637	Down	4.96495e-05
38	BGI_novel_G009226	-2.48333	0.000170598	Down	7.39818e-07
39	BGI_novel_G009238	-1.00573	0.0362914	Down	0.00069965
40	BGI_novel_G009243	-4.74867	8.16528e-20	Down	3.15532e-23
41	BGI_novel_G009375	-2.31905	0.000652041	Down	3.58357e-06
42	BGI_novel_G009397	-1.06898	0.0488669	Down	0.00107428
43	BGI_novel_G009434	-1.00832	0.00771448	Down	7.35343e-05
44	BGI_novel_G009614	-3.19148	1.21651e-07	Down	1.82817e-10
45	BGI_novel_G009724	-1.08693	0.00854327	Down	8.6203e-05
46	BGI_novel_G009941	-1.52274	0.000440402	Down	2.30696e-06
47	Hcrt	1.83717	0.0126814	Up	0.000153004
48	Aldh1a7	1.49946	0.0434395	Up	0.000919522
49	Car3	1.35969	0.000256451	Up	1.18929e-06
50	Aurkb	2.19126	2.10504e-07	Up	3.25382e-10
51	Dnah1	1.11902	0.0246259	Up	0.000374305
52	Tnnt1	2.45515	2.16122e-06	Up	4.9182e-09
53	Rin1	1.0912	0.000315386	Up	1.53021e-06
54	Saxo4	1.48727	0.0152603	Up	0.00019673
55	Ccdc40	1.23903	0.00442916	Up	3.74643e-05
56	Spata18	1.39043	0.019567	Up	0.000276408
57	Drc7	1.64385	0.0275793	Up	0.000438663
58	Vwa3a	1.27897	0.000368153	Up	1.8416e-06
59	Stoml3	2.45382	9.55242e-06	Up	2.62497e-08
60	Ttll10	2.3224	2.95139e-05	Up	9.63625e-08
61	Drc12	1.58976	0.0289271	Up	0.000480669
62	Cfap45	1.50172	0.0136252	Up	0.000168487
63	Cfap161	1.45719	0.0329351	Up	0.000603835
64	Ak7	1.70261	0.0078261	Up	7.59028e-05
65	Dynlrb2	1.66294	0.00562511	Up	5.10889e-05
66	Tp73	1.58825	0.0269241	Up	0.000424039
67	Liat1	1.83635	0.010378	Up	0.000116302
68	C20h21orf58	2.55189	5.89663e-05	Up	2.0761e-07
69	Tmem212	2.32719	4.66167e-05	Up	1.62128e-07
70	Cfap77	1.75665	0.00955095	Up	0.000104162
71	BGI_novel_G000162	1.65206	1.9833e-05	Up	5.8758e-08
72	BGI_novel_G000583	2.3753	0.000432245	Up	2.22711e-06
73	BGI_novel_G000952	1.28126	0.00882185	Up	9.20442e-05
74	BGI_novel_G001070	1.88767	0.0107551	Up	0.000123299
75	BGI_novel_G001232	2.43311	2.14882e-07	Up	3.41376e-10
76	BGI_novel_G001893	2.38963	0.000372218	Up	1.88586e-06
77	BGI_novel_G002030	3.21406	6.26254e-08	Up	8.8735e-11
78	BGI_novel_G002093	1.75125	2.09494e-05	Up	6.4764e-08
79	BGI_novel_G002095	1.55924	0.0323167	Up	0.000571682
80	BGI_novel_G003029	4.2596	1.07538e-16	Up	4.61735e-20
81	BGI_novel_G003058	3.40131	2.78591e-09	Up	2.78656e-12
82	BGI_novel_G003243	2.03107	1.1118e-05	Up	3.10292e-08
83	BGI_novel_G003718	1.28717	0.0482314	Up	0.00105823
84	BGI_novel_G003934	1.05404	4.12654e-15	Up	2.65771e-18
85	BGI_novel_G004666	1.77482	0.000175622	Up	7.69149e-07
86	BGI_novel_G005128	4.04757	6.89195e-15	Up	4.7347e-18
87	BGI_novel_G005224	1.74402	0.00383644	Up	3.14625e-05
88	BGI_novel_G005240	1.87772	0.0143529	Up	0.000179334
89	BGI_novel_G005252	2.14518	0.00258152	Up	1.8954e-05
90	BGI_novel_G005603	4.3144	3.96965e-16	Up	2.04533e-19
91	BGI_novel_G006144	1.91846	0.0111705	Up	0.000129019
92	BGI_novel_G006285	1.85192	0.00800314	Up	7.97221e-05
93	BGI_novel_G007215	3.33807	8.85683e-09	Up	1.06207e-11
94	BGI_novel_G007285	1.95316	0.00897373	Up	9.58e-05
95	BGI_novel_G007426	2.92267	1.7918e-06	Up	3.92364e-09
96	BGI_novel_G007429	3.92612	1.86003e-13	Up	1.51742e-16
97	BGI_novel_G007430	2.92267	1.7918e-06	Up	3.92364e-09
98	BGI_novel_G007459	1.83956	0.0162218	Up	0.000213133
99	BGI_novel_G007716	5.57094	4.02106e-30	Up	6.90608e-34
100	BGI_novel_G007719	4.94851	1.84129e-22	Up	5.53414e-26
101	BGI_novel_G007737	1.57993	0.00010795	Up	4.26422e-07
102	BGI_novel_G007849	1.80735	0.0172069	Up	0.000233464
103	BGI_novel_G007926	2.42446	5.30556e-07	Up	9.79559e-10
104	BGI_novel_G008034	1.07916	0.0349496	Up	0.000666279
105	BGI_novel_G008185	2.26971	0.00103072	Up	6.10731e-06
106	BGI_novel_G008301	1.4176	0.000246927	Up	1.13445e-06
107	BGI_novel_G008383	1.61581	0.0439193	Up	0.000935335
108	BGI_novel_G008412	1.07259	5.21627e-06	Up	1.36622e-08
109	BGI_novel_G008738	5.6203	1.17655e-34	Up	1.51552e-38
110	BGI_novel_G008785	1.00545	0.0200565	Up	0.000287629
111	BGI_novel_G009038	2.28563	0.000943788	Up	5.34908e-06
112	BGI_novel_G009310	1.8048	0.00634949	Up	5.86149e-05
113	BGI_novel_G009560	1.2434	0.00330886	Up	2.61412e-05
114	BGI_novel_G009921	2.44716	0.000201475	Up	8.91023e-07
115	BGI_novel_G009961	1.87769	0.00467696	Up	3.9962e-05
