# Supplementary material for: The central mechanisms of electroacupuncture at LR3 in the treatment of spontaneous hypertension: a PET and mRNA transcriptome study
Source: Front Cardiovasc Med. 2024 Aug 21;11:1358426. doi: 10.3389/fcvm.2024.1358426 (PMC11371727; doi:10.3389/fcvm.2024.1358426)
Supplement: Supplementary file 5 [file Table5.xlsx]

## Sheet: Sheet1
15 common genes in "SHR vs WKY(up)" and "EA vs SHR(down)":
No.	DEGs
1	Th
2	Atp9b
3	Phox2a
4	Tnnt1
5	Xpot
6	BGI_novel_G000934
7	BGI_novel_G001591
8	BGI_novel_G002094
9	BGI_novel_G006366
10	BGI_novel_G006708
11	BGI_novel_G007457
12	BGI_novel_G007529
13	BGI_novel_G008357
14	BGI_novel_G009560
15	BGI_novel_G009926
406 genes included exclusively in "SHR vs WKY(up)":
No.	DEGs
1	Eno1
2	Hmgcs2
3	Kcna1
4	Nppa
5	RT1-A1
6	Itga1
7	Aanat
8	Ms4a2
9	Arrb1
10	Gabrb1
11	St8sia3
12	F3
13	Glra1
14	Slc18a1
15	Clcn5
16	Syn3
17	Uts2
18	Cbr1
19	Gcm1
20	Slc1a2
21	Sv2c
22	Pde3a
23	Eif5
24	Ifit1
25	Niban1
26	Pag1
27	Hif3a
28	Ephx2
29	Lilrb2
30	Lifr
31	Lrp4
32	Casp6
33	Prelp
34	Smpx
35	Smad9
36	Chi3l1
37	Cds2
38	Septin5
39	Apoa5
40	Kcnh7
41	Mmp13
42	Lnpep
43	Kcnh5
44	Pbld1
45	Fbxo6
46	Setd4
47	Uhmk1
48	Fzd3
49	Afm
50	Vom2r53
51	Ptar1
52	Hunk
53	Chodl
54	Cryzl2
55	Creg1
56	Lmx1a
57	Lig4
58	Dcp2
59	Kcnv2
60	Bcl2l15
61	Mtg2
62	Smyd1
63	Grik3
64	Hykk
65	Tfap2b
66	Lancl3
67	Klhl10
68	Cd7
69	Cbr3
70	Mgat4d
71	Tfcp2l1
72	Pkp1
73	Tbx19
74	Adcy1
75	Rpl14l1
76	Tmc4
77	Irag1
78	Rorb
79	Entpd7
80	RT1-A3
81	Zcchc9
82	Egfem1
83	Itga4
84	Slc43a3
85	Zhx3
86	Zbtb26
87	Slco5a1
88	Nt5c1a
89	Tbx20
90	Adpgk
91	Slc11a1
92	Slc19a3
93	Ndufa10l1
94	Zbtb16
95	Kif15
96	Cyp11b3
97	Prr18
98	Pira2
99	Pnpla1
100	Rtel1
101	Trim54
102	Ddx3
103	Stk32a
104	Isoc1
105	Map3k5
106	Or7h7b
107	Or2h1b
108	RT1-CE2
109	RT1-CE13
110	RT1-CE16
111	Rpl39l1
112	Smcr8
113	Hmgb2l1
114	C14h2orf73
115	Dok6
116	Cbln1
117	Tlx1
118	Spatc1l
119	Cyp11b1
120	Tuba1b
121	Amer1
122	Lsm11
123	Kcne5
124	Pirb
125	Efcc1
126	Btnl4
127	C19h16orf46
128	LOC688090
129	Tm6sf2
130	Chml
131	Setd7
132	Pirb
133	LOC100362172
134	Acot11
135	Mboat7l1
136	BGI_novel_G000042
137	BGI_novel_G000050
138	BGI_novel_G000058
139	BGI_novel_G000091
140	BGI_novel_G000173
141	BGI_novel_G000197
142	BGI_novel_G000208
143	BGI_novel_G000269
144	BGI_novel_G000311
145	BGI_novel_G000363
146	BGI_novel_G000371
147	BGI_novel_G000446
148	BGI_novel_G000447
149	BGI_novel_G000539
150	BGI_novel_G000618
151	BGI_novel_G000629
152	BGI_novel_G000637
153	BGI_novel_G000792
154	BGI_novel_G000965
155	BGI_novel_G000975
156	BGI_novel_G000994
157	BGI_novel_G000995
158	BGI_novel_G001000
159	BGI_novel_G001003
160	BGI_novel_G001006
161	BGI_novel_G001071
162	BGI_novel_G001104
163	BGI_novel_G001230
164	BGI_novel_G001238
165	BGI_novel_G001248
166	BGI_novel_G001250
167	BGI_novel_G001276
168	BGI_novel_G001303
169	BGI_novel_G001307
170	BGI_novel_G001327
171	BGI_novel_G001332
172	BGI_novel_G001334
173	BGI_novel_G001411
174	BGI_novel_G001489
175	BGI_novel_G001515
176	BGI_novel_G001539
177	BGI_novel_G001543
178	BGI_novel_G001704
179	BGI_novel_G001751
180	BGI_novel_G001764
181	BGI_novel_G001831
182	BGI_novel_G002024
183	BGI_novel_G002025
184	BGI_novel_G002026
185	BGI_novel_G002027
186	BGI_novel_G002028
187	BGI_novel_G002057
188	BGI_novel_G002135
189	BGI_novel_G002157
190	BGI_novel_G002238
191	BGI_novel_G002239
192	BGI_novel_G002359
193	BGI_novel_G002488
194	BGI_novel_G002493
195	BGI_novel_G002590
196	BGI_novel_G002594
197	BGI_novel_G002670
198	BGI_novel_G002674
199	BGI_novel_G002696
200	BGI_novel_G002713
201	BGI_novel_G002745
202	BGI_novel_G002753
203	BGI_novel_G002958
204	BGI_novel_G002998
205	BGI_novel_G003074
206	BGI_novel_G003134
207	BGI_novel_G003187
208	BGI_novel_G003281
209	BGI_novel_G003282
210	BGI_novel_G003387
211	BGI_novel_G003404
212	BGI_novel_G003528
213	BGI_novel_G003572
214	BGI_novel_G003588
215	BGI_novel_G003640
216	BGI_novel_G003856
217	BGI_novel_G003858
218	BGI_novel_G003865
219	BGI_novel_G003927
220	BGI_novel_G003928
221	BGI_novel_G004098
222	BGI_novel_G004102
223	BGI_novel_G004137
224	BGI_novel_G004149
225	BGI_novel_G004167
226	BGI_novel_G004192
227	BGI_novel_G004265
228	BGI_novel_G004266
229	BGI_novel_G004270
230	BGI_novel_G004284
231	BGI_novel_G004289
232	BGI_novel_G004310
233	BGI_novel_G004315
234	BGI_novel_G004318
235	BGI_novel_G004319
236	BGI_novel_G004320
237	BGI_novel_G004338
238	BGI_novel_G004350
239	BGI_novel_G004374
240	BGI_novel_G004446
241	BGI_novel_G004459
242	BGI_novel_G004539
243	BGI_novel_G004567
244	BGI_novel_G004576
245	BGI_novel_G004595
246	BGI_novel_G004685
247	BGI_novel_G004708
248	BGI_novel_G004731
249	BGI_novel_G004732
250	BGI_novel_G004776
251	BGI_novel_G004777
252	BGI_novel_G004921
253	BGI_novel_G004981
254	BGI_novel_G004991
255	BGI_novel_G005008
256	BGI_novel_G005011
257	BGI_novel_G005052
258	BGI_novel_G005055
259	BGI_novel_G005076
260	BGI_novel_G005078
261	BGI_novel_G005111
262	BGI_novel_G005115
263	BGI_novel_G005120
264	BGI_novel_G005123
265	BGI_novel_G005150
266	BGI_novel_G005154
267	BGI_novel_G005205
268	BGI_novel_G005216
269	BGI_novel_G005237
270	BGI_novel_G005241
271	BGI_novel_G005244
272	BGI_novel_G005270
273	BGI_novel_G005332
274	BGI_novel_G005378
275	BGI_novel_G005379
276	BGI_novel_G005381
277	BGI_novel_G005397
278	BGI_novel_G005400
279	BGI_novel_G005456
280	BGI_novel_G005481
281	BGI_novel_G005510
282	BGI_novel_G005513
283	BGI_novel_G005550
284	BGI_novel_G005586
285	BGI_novel_G005622
286	BGI_novel_G005672
287	BGI_novel_G005696
288	BGI_novel_G005700
289	BGI_novel_G005724
290	BGI_novel_G005727
291	BGI_novel_G005729
292	BGI_novel_G005814
293	BGI_novel_G005844
294	BGI_novel_G005936
295	BGI_novel_G006007
296	BGI_novel_G006052
297	BGI_novel_G006088
298	BGI_novel_G006112
299	BGI_novel_G006133
300	BGI_novel_G006161
301	BGI_novel_G006265
302	BGI_novel_G006274
303	BGI_novel_G006333
304	BGI_novel_G006355
305	BGI_novel_G006460
306	BGI_novel_G006496
307	BGI_novel_G006501
308	BGI_novel_G006522
309	BGI_novel_G006535
310	BGI_novel_G006554
311	BGI_novel_G006620
312	BGI_novel_G006635
313	BGI_novel_G006656
314	BGI_novel_G006672
315	BGI_novel_G006703
316	BGI_novel_G006709
317	BGI_novel_G006743
318	BGI_novel_G006763
319	BGI_novel_G006927
320	BGI_novel_G007087
321	BGI_novel_G007123
322	BGI_novel_G007143
323	BGI_novel_G007220
324	BGI_novel_G007224
325	BGI_novel_G007302
326	BGI_novel_G007379
327	BGI_novel_G007407
328	BGI_novel_G007452
329	BGI_novel_G007566
330	BGI_novel_G007636
331	BGI_novel_G007639
332	BGI_novel_G007646
333	BGI_novel_G007689
334	BGI_novel_G007723
335	BGI_novel_G007730
336	BGI_novel_G007734
337	BGI_novel_G007740
338	BGI_novel_G007774
339	BGI_novel_G007801
340	BGI_novel_G007857
341	BGI_novel_G007870
342	BGI_novel_G007976
343	BGI_novel_G008033
344	BGI_novel_G008045
345	BGI_novel_G008066
346	BGI_novel_G008067
347	BGI_novel_G008084
348	BGI_novel_G008128
349	BGI_novel_G008144
350	BGI_novel_G008177
351	BGI_novel_G008226
352	BGI_novel_G008229
353	BGI_novel_G008394
354	BGI_novel_G008437
355	BGI_novel_G008444
356	BGI_novel_G008446
357	BGI_novel_G008458
358	BGI_novel_G008460
359	BGI_novel_G008461
360	BGI_novel_G008513
361	BGI_novel_G008516
362	BGI_novel_G008518
363	BGI_novel_G008532
364	BGI_novel_G008535
365	BGI_novel_G008541
366	BGI_novel_G008584
367	BGI_novel_G008630
368	BGI_novel_G008633
369	BGI_novel_G008647
370	BGI_novel_G008709
371	BGI_novel_G008799
372	BGI_novel_G008859
373	BGI_novel_G008977
374	BGI_novel_G008990
375	BGI_novel_G008997
376	BGI_novel_G009005
377	BGI_novel_G009008
378	BGI_novel_G009165
379	BGI_novel_G009174
380	BGI_novel_G009238
381	BGI_novel_G009252
382	BGI_novel_G009269
383	BGI_novel_G009283
384	BGI_novel_G009401
385	BGI_novel_G009404
386	BGI_novel_G009417
387	BGI_novel_G009426
388	BGI_novel_G009459
389	BGI_novel_G009481
390	BGI_novel_G009539
391	BGI_novel_G009586
392	BGI_novel_G009587
393	BGI_novel_G009591
394	BGI_novel_G009599
395	BGI_novel_G009600
396	BGI_novel_G009621
397	BGI_novel_G009639
398	BGI_novel_G009640
399	BGI_novel_G009750
400	BGI_novel_G009763
401	BGI_novel_G009764
402	BGI_novel_G009798
403	BGI_novel_G009819
404	BGI_novel_G009841
405	BGI_novel_G009853
406	BGI_novel_G009281
111 genes included exclusively in "EA vs SHR(down)":
No.	DEGs
1	Cyp2a3
2	Dbh
3	Aldh1a7
4	Gabra6
5	Car3
6	Bbox1
7	Chrna6
8	Slc6a2
9	Aurkb
10	Calcr
11	Folr1
12	Dnah1
13	Rin1
14	Saxo4
15	Tekt3
16	Gas2l2
17	Ccdc40
18	Spata18
19	Drc7
20	Ttc29
21	Dnai3
22	Vwa3a
23	Stoml3
24	Dcdc1-ps1
25	Dnali1
26	Ttll10
27	Drc12
28	Pcp2
29	Cfap45
30	Prc1
31	Cfap161
32	Mlf1
33	Ak7
34	Dnai2
35	Dynlrb2
36	Dnaaf1
37	Tp73
38	Daw1
39	Cfap206
40	Liat1
41	Ccdc190
42	C1h11orf16
43	C20h21orf58
44	Tmem212
45	Lrrc34
46	Rfxap
47	Cfap77
48	Ppp1r1c
49	C16h10orf53
50	Dnaaf3
51	Armc3
52	BGI_novel_G000016
53	BGI_novel_G000046
54	BGI_novel_G000162
55	BGI_novel_G000167
56	BGI_novel_G000339
57	BGI_novel_G000537
58	BGI_novel_G000583
59	BGI_novel_G000816
60	BGI_novel_G000854
61	BGI_novel_G000856
62	BGI_novel_G000952
63	BGI_novel_G001193
64	BGI_novel_G001516
65	BGI_novel_G001552
66	BGI_novel_G001738
67	BGI_novel_G002095
68	BGI_novel_G002096
69	BGI_novel_G002275
70	BGI_novel_G002465
71	BGI_novel_G002467
72	BGI_novel_G002630
73	BGI_novel_G003029
74	BGI_novel_G003549
75	BGI_novel_G003671
76	BGI_novel_G004856
77	BGI_novel_G005224
78	BGI_novel_G005240
79	BGI_novel_G005251
80	BGI_novel_G005252
81	BGI_novel_G005597
82	BGI_novel_G006285
83	BGI_novel_G006286
84	BGI_novel_G006407
85	BGI_novel_G006571
86	BGI_novel_G006658
87	BGI_novel_G006660
88	BGI_novel_G007168
89	BGI_novel_G007189
90	BGI_novel_G007458
91	BGI_novel_G007459
92	BGI_novel_G007530
93	BGI_novel_G007775
94	BGI_novel_G007949
95	BGI_novel_G008243
96	BGI_novel_G008338
97	BGI_novel_G008566
98	BGI_novel_G008782
99	BGI_novel_G008817
100	BGI_novel_G008911
101	BGI_novel_G009044
102	BGI_novel_G009201
103	BGI_novel_G009211
104	BGI_novel_G009213
105	BGI_novel_G009310
106	BGI_novel_G009316
107	BGI_novel_G009677
108	BGI_novel_G009783
109	BGI_novel_G009896
110	BGI_novel_G009921
111	BGI_novel_G009961
