# Supplementary material for: The central mechanisms of electroacupuncture at LR3 in the treatment of spontaneous hypertension: a PET and mRNA transcriptome study
Source: Front Cardiovasc Med. 2024 Aug 21;11:1358426. doi: 10.3389/fcvm.2024.1358426 (PMC11371727; doi:10.3389/fcvm.2024.1358426)
Supplement: Supplementary file 6 [file Table6.xlsx]

## Sheet: Sheet1
13 common genes in "SHR vs WKY(down)" and "EA vs SHR(up)":
No.	DEGs
1	Cck
2	Trh
3	Gpr88
4	Nr4a1
5	Htr5b
6	LOC689064
7	BGI_novel_G000929
8	BGI_novel_G003860
9	BGI_novel_G004341
10	BGI_novel_G005198
11	BGI_novel_G007351
12	BGI_novel_G008199
13	BGI_novel_G009973
287 genes included exclusively in "SHR vs WKY(down)":
No.	DEGs
1	Cela1
2	Mt1
3	RT1-N1
4	Acsm3
5	Slc4a1
6	Tnf
7	Ttr
8	RT1-Cl
9	Crabp1
10	Cyp17a1
11	Pdc
12	Atf3
13	Cd74
14	Hba-a1
15	Igfbp6
16	Cebpd
17	Alas2
18	Cd36
19	Rpl9
20	Hmgb2
21	Tgm2
22	Prg2
23	Col5a3
24	Cd244l1
25	Tuba1a
26	Mpeg1
27	Kcnip3
28	Avil
29	Calb1
30	Fmo3
31	Clec2d
32	Slfn4
33	Cacna1f
34	Klf4
35	Nfil3
36	F2rl1
37	Gchfr
38	Trpm8
39	Opn4
40	Pigl
41	Hba-a3
42	Epgn
43	Stard6
44	Cidea
45	Mylk3
46	Hmx3
47	Hmx2
48	Ifit2
49	Pla2g2d
50	Gadd45b
51	Tuba1c
52	Optc
53	F5
54	Aspn
55	Clca1
56	RT1-CE5
57	RT1-Ba
58	RT1-Bb
59	Pbx3
60	Art4
61	Ube3d
62	Ppef1
63	Hba-a2
64	Bcl6b
65	Endog
66	C1qtnf9
67	Trim55
68	Polr3k
69	Cfap206
70	Tonsl
71	Iqcm
72	Egfl8
73	Senp18
74	RT1-CE14
75	RT1-M1-2
76	Itln1
77	Epsti1
78	Ucn3
79	Znrd1as1
80	Hsf2bp
81	Mettl24
82	Itpripl1
83	Apeg3
84	Defb17
85	Clec5a
86	Nkx6-3
87	Mettl27
88	Matcap1
89	Pmp2
90	Mt2A
91	Clec2d2l2
92	Tmem202
93	Hbbl1
94	Tom1l3
95	Crnkl1
96	Hspa1b
97	BGI_novel_G000038
98	BGI_novel_G000072
99	BGI_novel_G000082
100	BGI_novel_G000083
101	BGI_novel_G000084
102	BGI_novel_G000086
103	BGI_novel_G000088
104	BGI_novel_G000162
105	BGI_novel_G000185
106	BGI_novel_G000384
107	BGI_novel_G000497
108	BGI_novel_G000635
109	BGI_novel_G000733
110	BGI_novel_G000740
111	BGI_novel_G000750
112	BGI_novel_G000989
113	BGI_novel_G000991
114	BGI_novel_G000998
115	BGI_novel_G001174
116	BGI_novel_G001241
117	BGI_novel_G001302
118	BGI_novel_G001361
119	BGI_novel_G001397
120	BGI_novel_G001433
121	BGI_novel_G001463
122	BGI_novel_G001485
123	BGI_novel_G001521
124	BGI_novel_G001529
125	BGI_novel_G001802
126	BGI_novel_G001868
127	BGI_novel_G001976
128	BGI_novel_G002002
129	BGI_novel_G002045
130	BGI_novel_G002075
131	BGI_novel_G002162
132	BGI_novel_G002169
133	BGI_novel_G002240
134	BGI_novel_G002241
135	BGI_novel_G002244
136	BGI_novel_G002245
137	BGI_novel_G002252
138	BGI_novel_G002254
139	BGI_novel_G002255
140	BGI_novel_G002352
141	BGI_novel_G002424
142	BGI_novel_G002511
143	BGI_novel_G002653
144	BGI_novel_G002801
145	BGI_novel_G002897
146	BGI_novel_G002988
147	BGI_novel_G003002
148	BGI_novel_G003028
149	BGI_novel_G003241
150	BGI_novel_G003298
151	BGI_novel_G003329
152	BGI_novel_G003348
153	BGI_novel_G003377
154	BGI_novel_G003411
155	BGI_novel_G003423
156	BGI_novel_G003660
157	BGI_novel_G003882
158	BGI_novel_G003903
159	BGI_novel_G003915
160	BGI_novel_G003934
161	BGI_novel_G003968
162	BGI_novel_G003974
163	BGI_novel_G004058
164	BGI_novel_G004110
165	BGI_novel_G004176
166	BGI_novel_G004182
167	BGI_novel_G004187
168	BGI_novel_G004188
169	BGI_novel_G004248
170	BGI_novel_G004262
171	BGI_novel_G004267
172	BGI_novel_G004271
173	BGI_novel_G004275
174	BGI_novel_G004277
175	BGI_novel_G004279
176	BGI_novel_G004286
177	BGI_novel_G004287
178	BGI_novel_G004290
179	BGI_novel_G004292
180	BGI_novel_G004295
181	BGI_novel_G004300
182	BGI_novel_G004306
183	BGI_novel_G004308
184	BGI_novel_G004316
185	BGI_novel_G004317
186	BGI_novel_G004339
187	BGI_novel_G004355
188	BGI_novel_G004505
189	BGI_novel_G004514
190	BGI_novel_G004515
191	BGI_novel_G004578
192	BGI_novel_G004579
193	BGI_novel_G004613
194	BGI_novel_G004773
195	BGI_novel_G004827
196	BGI_novel_G005003
197	BGI_novel_G005074
198	BGI_novel_G005075
199	BGI_novel_G005119
200	BGI_novel_G005137
201	BGI_novel_G005146
202	BGI_novel_G005177
203	BGI_novel_G005178
204	BGI_novel_G005179
205	BGI_novel_G005181
206	BGI_novel_G005210
207	BGI_novel_G005212
208	BGI_novel_G005299
209	BGI_novel_G005310
210	BGI_novel_G005325
211	BGI_novel_G005398
212	BGI_novel_G005491
213	BGI_novel_G005530
214	BGI_novel_G005543
215	BGI_novel_G005719
216	BGI_novel_G005759
217	BGI_novel_G005760
218	BGI_novel_G005804
219	BGI_novel_G005817
220	BGI_novel_G006013
221	BGI_novel_G006058
222	BGI_novel_G006106
223	BGI_novel_G006216
224	BGI_novel_G006226
225	BGI_novel_G006259
226	BGI_novel_G006393
227	BGI_novel_G006394
228	BGI_novel_G006411
229	BGI_novel_G006461
230	BGI_novel_G006549
231	BGI_novel_G006582
232	BGI_novel_G006593
233	BGI_novel_G006595
234	BGI_novel_G006731
235	BGI_novel_G006890
236	BGI_novel_G006962
237	BGI_novel_G007074
238	BGI_novel_G007195
239	BGI_novel_G007331
240	BGI_novel_G007478
241	BGI_novel_G007567
242	BGI_novel_G007645
243	BGI_novel_G007716
244	BGI_novel_G007718
245	BGI_novel_G007721
246	BGI_novel_G007729
247	BGI_novel_G007781
248	BGI_novel_G007789
249	BGI_novel_G007790
250	BGI_novel_G007867
251	BGI_novel_G007868
252	BGI_novel_G007926
253	BGI_novel_G007930
254	BGI_novel_G008070
255	BGI_novel_G008073
256	BGI_novel_G008132
257	BGI_novel_G008139
258	BGI_novel_G008182
259	BGI_novel_G008183
260	BGI_novel_G008202
261	BGI_novel_G008206
262	BGI_novel_G008211
263	BGI_novel_G008251
264	BGI_novel_G008284
265	BGI_novel_G008301
266	BGI_novel_G008413
267	BGI_novel_G008462
268	BGI_novel_G008756
269	BGI_novel_G008845
270	BGI_novel_G008887
271	BGI_novel_G009036
272	BGI_novel_G009148
273	BGI_novel_G009284
274	BGI_novel_G009371
275	BGI_novel_G009393
276	BGI_novel_G009448
277	BGI_novel_G009463
278	BGI_novel_G009493
279	BGI_novel_G009519
280	BGI_novel_G009523
281	BGI_novel_G009540
282	BGI_novel_G009622
283	BGI_novel_G009632
284	BGI_novel_G009781
285	BGI_novel_G009784
286	BGI_novel_G009835
287	BGI_novel_G005048
40 genes included exclusively in "EA vs SHR(up)":
No.	DEGs
1	Adra1d
2	Duox2
3	Nppc
4	Apold1
5	BGI_novel_G000025
6	BGI_novel_G000582
7	BGI_novel_G000799
8	BGI_novel_G000802
9	BGI_novel_G000972
10	BGI_novel_G001642
11	BGI_novel_G002021
12	BGI_novel_G002707
13	BGI_novel_G002815
14	BGI_novel_G003180
15	BGI_novel_G003194
16	BGI_novel_G003566
17	BGI_novel_G003833
18	BGI_novel_G003846
19	BGI_novel_G004544
20	BGI_novel_G005350
21	BGI_novel_G005623
22	BGI_novel_G006639
23	BGI_novel_G006728
24	BGI_novel_G007043
25	BGI_novel_G007435
26	BGI_novel_G007442
27	BGI_novel_G007607
28	BGI_novel_G007634
29	BGI_novel_G007772
30	BGI_novel_G008080
31	BGI_novel_G008110
32	BGI_novel_G008118
33	BGI_novel_G008126
34	BGI_novel_G008228
35	BGI_novel_G008640
36	BGI_novel_G008898
37	BGI_novel_G009375
38	BGI_novel_G009734
39	BGI_novel_G009869
40	BGI_novel_G009977
