# Supplementary material for: The central mechanisms of electroacupuncture at LR3 in the treatment of spontaneous hypertension: a PET and mRNA transcriptome study
Source: Front Cardiovasc Med. 2024 Aug 21;11:1358426. doi: 10.3389/fcvm.2024.1358426 (PMC11371727; doi:10.3389/fcvm.2024.1358426)
Supplement: Supplementary file 7 [file Table7.xlsx]

## Sheet: Sheet1
10 common genes in "SHR vs WKY(up)" and "Sham-EA vs SHR(down)":
No.	DEGs
1	Xpot
2	BGI_novel_G000934
3	BGI_novel_G002713
4	BGI_novel_G003074
5	BGI_novel_G006656
6	BGI_novel_G007529
7	BGI_novel_G007636
8	BGI_novel_G008977
9	BGI_novel_G009750
10	BGI_novel_G009819
411 genes included exclusively in "SHR vs WKY(up)":
No.	DEGs
1	Eno1
2	Hmgcs2
3	Kcna1
4	Nppa
5	RT1-A1
6	Th
7	Itga1
8	Aanat
9	Ms4a2
10	Arrb1
11	Gabrb1
12	St8sia3
13	F3
14	Glra1
15	Slc18a1
16	Clcn5
17	Syn3
18	Atp9b
19	Uts2
20	Cbr1
21	Gcm1
22	Slc1a2
23	Sv2c
24	Pde3a
25	Eif5
26	Ifit1
27	Niban1
28	Pag1
29	Hif3a
30	Ephx2
31	Lilrb2
32	Lifr
33	Lrp4
34	Casp6
35	Prelp
36	Smpx
37	Smad9
38	Chi3l1
39	Cds2
40	Phox2a
41	Septin5
42	Apoa5
43	Kcnh7
44	Mmp13
45	Lnpep
46	Kcnh5
47	Pbld1
48	Fbxo6
49	Setd4
50	Uhmk1
51	Fzd3
52	Afm
53	Vom2r53
54	Ptar1
55	Hunk
56	Chodl
57	Cryzl2
58	Creg1
59	Lmx1a
60	Lig4
61	Dcp2
62	Kcnv2
63	Bcl2l15
64	Mtg2
65	Smyd1
66	Grik3
67	Hykk
68	Tfap2b
69	Lancl3
70	Klhl10
71	Cd7
72	Cbr3
73	Mgat4d
74	Tfcp2l1
75	Pkp1
76	Tbx19
77	Adcy1
78	Rpl14l1
79	Tmc4
80	Irag1
81	Rorb
82	Entpd7
83	RT1-A3
84	Zcchc9
85	Egfem1
86	Itga4
87	Slc43a3
88	Zhx3
89	Zbtb26
90	Slco5a1
91	Nt5c1a
92	Tbx20
93	Adpgk
94	Slc11a1
95	Slc19a3
96	Ndufa10l1
97	Zbtb16
98	Kif15
99	Cyp11b3
100	Prr18
101	Pira2
102	Pnpla1
103	Rtel1
104	Trim54
105	Ddx3
106	Stk32a
107	Isoc1
108	Map3k5
109	Or7h7b
110	Or2h1b
111	RT1-CE2
112	RT1-CE13
113	RT1-CE16
114	Rpl39l1
115	Smcr8
116	Hmgb2l1
117	C14h2orf73
118	Dok6
119	Cbln1
120	Tlx1
121	Spatc1l
122	Cyp11b1
123	Tuba1b
124	Amer1
125	Lsm11
126	Kcne5
127	Pirb
128	Efcc1
129	Btnl4
130	C19h16orf46
131	LOC688090
132	Tm6sf2
133	Chml
134	Setd7
135	Pirb
136	LOC100362172
137	Acot11
138	Mboat7l1
139	BGI_novel_G000042
140	BGI_novel_G000050
141	BGI_novel_G000058
142	BGI_novel_G000091
143	BGI_novel_G000173
144	BGI_novel_G000197
145	BGI_novel_G000208
146	BGI_novel_G000269
147	BGI_novel_G000311
148	BGI_novel_G000363
149	BGI_novel_G000371
150	BGI_novel_G000446
151	BGI_novel_G000447
152	BGI_novel_G000539
153	BGI_novel_G000618
154	BGI_novel_G000629
155	BGI_novel_G000637
156	BGI_novel_G000792
157	BGI_novel_G000965
158	BGI_novel_G000975
159	BGI_novel_G000994
160	BGI_novel_G000995
161	BGI_novel_G001000
162	BGI_novel_G001003
163	BGI_novel_G001006
164	BGI_novel_G001071
165	BGI_novel_G001104
166	BGI_novel_G001230
167	BGI_novel_G001238
168	BGI_novel_G001248
169	BGI_novel_G001250
170	BGI_novel_G001276
171	BGI_novel_G001303
172	BGI_novel_G001307
173	BGI_novel_G001327
174	BGI_novel_G001332
175	BGI_novel_G001334
176	BGI_novel_G001411
177	BGI_novel_G001489
178	BGI_novel_G001515
179	BGI_novel_G001539
180	BGI_novel_G001543
181	BGI_novel_G001591
182	BGI_novel_G001704
183	BGI_novel_G001751
184	BGI_novel_G001764
185	BGI_novel_G001831
186	BGI_novel_G002024
187	BGI_novel_G002025
188	BGI_novel_G002026
189	BGI_novel_G002027
190	BGI_novel_G002028
191	BGI_novel_G002057
192	BGI_novel_G002094
193	BGI_novel_G002135
194	BGI_novel_G002157
195	BGI_novel_G002238
196	BGI_novel_G002239
197	BGI_novel_G002359
198	BGI_novel_G002488
199	BGI_novel_G002493
200	BGI_novel_G002590
201	BGI_novel_G002594
202	BGI_novel_G002670
203	BGI_novel_G002674
204	BGI_novel_G002696
205	BGI_novel_G002745
206	BGI_novel_G002753
207	BGI_novel_G002958
208	BGI_novel_G002998
209	BGI_novel_G003134
210	BGI_novel_G003187
211	BGI_novel_G003281
212	BGI_novel_G003282
213	BGI_novel_G003387
214	BGI_novel_G003404
215	BGI_novel_G003528
216	BGI_novel_G003572
217	BGI_novel_G003588
218	BGI_novel_G003640
219	BGI_novel_G003856
220	BGI_novel_G003858
221	BGI_novel_G003865
222	BGI_novel_G003927
223	BGI_novel_G003928
224	BGI_novel_G004098
225	BGI_novel_G004102
226	BGI_novel_G004137
227	BGI_novel_G004149
228	BGI_novel_G004167
229	BGI_novel_G004192
230	BGI_novel_G004265
231	BGI_novel_G004266
232	BGI_novel_G004270
233	BGI_novel_G004284
234	BGI_novel_G004289
235	BGI_novel_G004310
236	BGI_novel_G004315
237	BGI_novel_G004318
238	BGI_novel_G004319
239	BGI_novel_G004320
240	BGI_novel_G004338
241	BGI_novel_G004350
242	BGI_novel_G004374
243	BGI_novel_G004446
244	BGI_novel_G004459
245	BGI_novel_G004539
246	BGI_novel_G004567
247	BGI_novel_G004576
248	BGI_novel_G004595
249	BGI_novel_G004685
250	BGI_novel_G004708
251	BGI_novel_G004731
252	BGI_novel_G004732
253	BGI_novel_G004776
254	BGI_novel_G004777
255	BGI_novel_G004921
256	BGI_novel_G004981
257	BGI_novel_G004991
258	BGI_novel_G005008
259	BGI_novel_G005011
260	BGI_novel_G005052
261	BGI_novel_G005055
262	BGI_novel_G005076
263	BGI_novel_G005078
264	BGI_novel_G005111
265	BGI_novel_G005115
266	BGI_novel_G005120
267	BGI_novel_G005123
268	BGI_novel_G005150
269	BGI_novel_G005154
270	BGI_novel_G005205
271	BGI_novel_G005216
272	BGI_novel_G005237
273	BGI_novel_G005241
274	BGI_novel_G005244
275	BGI_novel_G005270
276	BGI_novel_G005332
277	BGI_novel_G005378
278	BGI_novel_G005379
279	BGI_novel_G005381
280	BGI_novel_G005397
281	BGI_novel_G005400
282	BGI_novel_G005456
283	BGI_novel_G005481
284	BGI_novel_G005510
285	BGI_novel_G005513
286	BGI_novel_G005550
287	BGI_novel_G005586
288	BGI_novel_G005622
289	BGI_novel_G005672
290	BGI_novel_G005696
291	BGI_novel_G005700
292	BGI_novel_G005724
293	BGI_novel_G005727
294	BGI_novel_G005729
295	BGI_novel_G005814
296	BGI_novel_G005844
297	BGI_novel_G005936
298	BGI_novel_G006007
299	BGI_novel_G006052
300	BGI_novel_G006088
301	BGI_novel_G006112
302	BGI_novel_G006133
303	BGI_novel_G006161
304	BGI_novel_G006265
305	BGI_novel_G006274
306	BGI_novel_G006333
307	BGI_novel_G006355
308	BGI_novel_G006366
309	BGI_novel_G006460
310	BGI_novel_G006496
311	BGI_novel_G006501
312	BGI_novel_G006522
313	BGI_novel_G006535
314	BGI_novel_G006554
315	BGI_novel_G006620
316	BGI_novel_G006635
317	BGI_novel_G006672
318	BGI_novel_G006703
319	BGI_novel_G006708
320	BGI_novel_G006709
321	BGI_novel_G006743
322	BGI_novel_G006763
323	BGI_novel_G006927
324	BGI_novel_G007087
325	BGI_novel_G007123
326	BGI_novel_G007143
327	BGI_novel_G007220
328	BGI_novel_G007224
329	BGI_novel_G007302
330	BGI_novel_G007379
331	BGI_novel_G007407
332	BGI_novel_G007452
333	BGI_novel_G007457
334	BGI_novel_G007566
335	BGI_novel_G007639
336	BGI_novel_G007646
337	BGI_novel_G007689
338	BGI_novel_G007723
339	BGI_novel_G007730
340	BGI_novel_G007734
341	BGI_novel_G007740
342	BGI_novel_G007774
343	BGI_novel_G007801
344	BGI_novel_G007857
345	BGI_novel_G007870
346	BGI_novel_G007976
347	BGI_novel_G008033
348	BGI_novel_G008045
349	BGI_novel_G008066
350	BGI_novel_G008067
351	BGI_novel_G008084
352	BGI_novel_G008128
353	BGI_novel_G008144
354	BGI_novel_G008177
355	BGI_novel_G008226
356	BGI_novel_G008229
357	BGI_novel_G008357
358	BGI_novel_G008394
359	BGI_novel_G008437
360	BGI_novel_G008444
361	BGI_novel_G008446
362	BGI_novel_G008458
363	BGI_novel_G008460
364	BGI_novel_G008461
365	BGI_novel_G008513
366	BGI_novel_G008516
367	BGI_novel_G008518
368	BGI_novel_G008532
369	BGI_novel_G008535
370	BGI_novel_G008541
371	BGI_novel_G008584
372	BGI_novel_G008630
373	BGI_novel_G008633
374	BGI_novel_G008647
375	BGI_novel_G008709
376	BGI_novel_G008799
377	BGI_novel_G008859
378	BGI_novel_G008990
379	BGI_novel_G008997
380	BGI_novel_G009005
381	BGI_novel_G009008
382	BGI_novel_G009165
383	BGI_novel_G009174
384	BGI_novel_G009238
385	BGI_novel_G009252
386	BGI_novel_G009269
387	BGI_novel_G009283
388	BGI_novel_G009401
389	BGI_novel_G009404
390	BGI_novel_G009417
391	BGI_novel_G009426
392	BGI_novel_G009459
393	BGI_novel_G009481
394	BGI_novel_G009539
395	BGI_novel_G009560
396	BGI_novel_G009586
397	BGI_novel_G009587
398	BGI_novel_G009591
399	BGI_novel_G009599
400	BGI_novel_G009600
401	BGI_novel_G009621
402	BGI_novel_G009639
403	BGI_novel_G009640
404	BGI_novel_G009763
405	BGI_novel_G009764
406	BGI_novel_G009798
407	BGI_novel_G009841
408	BGI_novel_G009853
409	BGI_novel_G009926
410	BGI_novel_G009279
411	BGI_novel_G009281
33 genes included exclusively in "Sham-EA vs SHR(down)":
No.	DEGs
1	Rps15a
2	Ankle2
3	BGI_novel_G000856
4	BGI_novel_G007056
5	BGI_novel_G008046
6	BGI_novel_G008908
7	BGI_novel_G000454
8	BGI_novel_G003357
9	BGI_novel_G004232
10	BGI_novel_G005855
11	BGI_novel_G006249
12	BGI_novel_G006174
13	BGI_novel_G004809
14	BGI_novel_G002327
15	BGI_novel_G005659
16	BGI_novel_G004399
17	BGI_novel_G007929
18	BGI_novel_G000412
19	BGI_novel_G009614
20	BGI_novel_G008654
21	BGI_novel_G005053
22	BGI_novel_G007731
23	BGI_novel_G000678
24	BGI_novel_G002465
25	BGI_novel_G001868
26	BGI_novel_G007790
27	BGI_novel_G006762
28	BGI_novel_G004911
29	BGI_novel_G002124
30	BGI_novel_G009818
31	BGI_novel_G008417
32	BGI_novel_G001455
33	BGI_novel_G004815
