# Supplementary material for: The central mechanisms of electroacupuncture at LR3 in the treatment of spontaneous hypertension: a PET and mRNA transcriptome study
Source: Front Cardiovasc Med. 2024 Aug 21;11:1358426. doi: 10.3389/fcvm.2024.1358426 (PMC11371727; doi:10.3389/fcvm.2024.1358426)
Supplement: Supplementary file 8 [file Table8.xlsx]

## Sheet: Sheet1
12 common genes in "SHR vs WKY(down)" and "Sham-EA vs SHR(up)":
No.	DEGs
1	BGI_novel_G000072
2	BGI_novel_G000929
3	BGI_novel_G001302
4	BGI_novel_G002352
5	BGI_novel_G002988
6	BGI_novel_G003298
7	BGI_novel_G003934
8	BGI_novel_G007716
9	BGI_novel_G007926
10	BGI_novel_G008301
11	BGI_novel_G009622
12	BGI_novel_G009632
288 genes included exclusively in "SHR vs WKY(down)":
No.	DEGs
1	Cela1
2	Mt1
3	RT1-N1
4	Acsm3
5	Slc4a1
6	Tnf
7	Ttr
8	RT1-Cl
9	Crabp1
10	Cyp17a1
11	Cck
12	Pdc
13	Atf3
14	Trh
15	Cd74
16	Hba-a1
17	Igfbp6
18	Cebpd
19	Alas2
20	Cd36
21	Rpl9
22	Hmgb2
23	Tgm2
24	Prg2
25	Col5a3
26	Cd244l1
27	Tuba1a
28	Gpr88
29	Mpeg1
30	Kcnip3
31	Nr4a1
32	Htr5b
33	Avil
34	Calb1
35	Fmo3
36	Clec2d
37	Slfn4
38	Cacna1f
39	Klf4
40	Nfil3
41	F2rl1
42	Gchfr
43	Trpm8
44	Opn4
45	Pigl
46	Hba-a3
47	Epgn
48	Stard6
49	Cidea
50	Mylk3
51	Hmx3
52	Hmx2
53	Ifit2
54	Pla2g2d
55	Gadd45b
56	Tuba1c
57	Optc
58	F5
59	Aspn
60	Clca1
61	RT1-CE5
62	RT1-Ba
63	RT1-Bb
64	Pbx3
65	Art4
66	Ube3d
67	Ppef1
68	Hba-a2
69	Bcl6b
70	Endog
71	C1qtnf9
72	Trim55
73	Polr3k
74	Cfap206
75	Tonsl
76	Iqcm
77	Egfl8
78	Senp18
79	RT1-CE14
80	RT1-M1-2
81	Itln1
82	Epsti1
83	Ucn3
84	Znrd1as1
85	Hsf2bp
86	Mettl24
87	Itpripl1
88	Apeg3
89	Defb17
90	Clec5a
91	Nkx6-3
92	Mettl27
93	Matcap1
94	Pmp2
95	LOC689064
96	Mt2A
97	Clec2d2l2
98	Tmem202
99	Hbbl1
100	Tom1l3
101	Crnkl1
102	Hspa1b
103	BGI_novel_G000038
104	BGI_novel_G000082
105	BGI_novel_G000083
106	BGI_novel_G000084
107	BGI_novel_G000086
108	BGI_novel_G000088
109	BGI_novel_G000162
110	BGI_novel_G000185
111	BGI_novel_G000384
112	BGI_novel_G000497
113	BGI_novel_G000635
114	BGI_novel_G000733
115	BGI_novel_G000740
116	BGI_novel_G000750
117	BGI_novel_G000989
118	BGI_novel_G000991
119	BGI_novel_G000998
120	BGI_novel_G001174
121	BGI_novel_G001241
122	BGI_novel_G001361
123	BGI_novel_G001397
124	BGI_novel_G001433
125	BGI_novel_G001463
126	BGI_novel_G001485
127	BGI_novel_G001521
128	BGI_novel_G001529
129	BGI_novel_G001802
130	BGI_novel_G001868
131	BGI_novel_G001976
132	BGI_novel_G002002
133	BGI_novel_G002045
134	BGI_novel_G002075
135	BGI_novel_G002162
136	BGI_novel_G002169
137	BGI_novel_G002240
138	BGI_novel_G002241
139	BGI_novel_G002244
140	BGI_novel_G002245
141	BGI_novel_G002252
142	BGI_novel_G002254
143	BGI_novel_G002255
144	BGI_novel_G002424
145	BGI_novel_G002511
146	BGI_novel_G002653
147	BGI_novel_G002801
148	BGI_novel_G002897
149	BGI_novel_G003002
150	BGI_novel_G003028
151	BGI_novel_G003241
152	BGI_novel_G003329
153	BGI_novel_G003348
154	BGI_novel_G003377
155	BGI_novel_G003411
156	BGI_novel_G003423
157	BGI_novel_G003660
158	BGI_novel_G003860
159	BGI_novel_G003882
160	BGI_novel_G003903
161	BGI_novel_G003915
162	BGI_novel_G003968
163	BGI_novel_G003974
164	BGI_novel_G004058
165	BGI_novel_G004110
166	BGI_novel_G004176
167	BGI_novel_G004182
168	BGI_novel_G004187
169	BGI_novel_G004188
170	BGI_novel_G004248
171	BGI_novel_G004262
172	BGI_novel_G004267
173	BGI_novel_G004271
174	BGI_novel_G004275
175	BGI_novel_G004277
176	BGI_novel_G004279
177	BGI_novel_G004286
178	BGI_novel_G004287
179	BGI_novel_G004290
180	BGI_novel_G004292
181	BGI_novel_G004295
182	BGI_novel_G004300
183	BGI_novel_G004306
184	BGI_novel_G004308
185	BGI_novel_G004316
186	BGI_novel_G004317
187	BGI_novel_G004339
188	BGI_novel_G004341
189	BGI_novel_G004355
190	BGI_novel_G004505
191	BGI_novel_G004514
192	BGI_novel_G004515
193	BGI_novel_G004578
194	BGI_novel_G004579
195	BGI_novel_G004613
196	BGI_novel_G004773
197	BGI_novel_G004827
198	BGI_novel_G005003
199	BGI_novel_G005074
200	BGI_novel_G005075
201	BGI_novel_G005119
202	BGI_novel_G005137
203	BGI_novel_G005146
204	BGI_novel_G005177
205	BGI_novel_G005178
206	BGI_novel_G005179
207	BGI_novel_G005181
208	BGI_novel_G005198
209	BGI_novel_G005210
210	BGI_novel_G005212
211	BGI_novel_G005299
212	BGI_novel_G005310
213	BGI_novel_G005325
214	BGI_novel_G005398
215	BGI_novel_G005491
216	BGI_novel_G005530
217	BGI_novel_G005543
218	BGI_novel_G005719
219	BGI_novel_G005759
220	BGI_novel_G005760
221	BGI_novel_G005804
222	BGI_novel_G005817
223	BGI_novel_G006013
224	BGI_novel_G006058
225	BGI_novel_G006106
226	BGI_novel_G006216
227	BGI_novel_G006226
228	BGI_novel_G006259
229	BGI_novel_G006393
230	BGI_novel_G006394
231	BGI_novel_G006411
232	BGI_novel_G006461
233	BGI_novel_G006549
234	BGI_novel_G006582
235	BGI_novel_G006593
236	BGI_novel_G006595
237	BGI_novel_G006731
238	BGI_novel_G006890
239	BGI_novel_G006962
240	BGI_novel_G007074
241	BGI_novel_G007195
242	BGI_novel_G007331
243	BGI_novel_G007351
244	BGI_novel_G007478
245	BGI_novel_G007567
246	BGI_novel_G007645
247	BGI_novel_G007718
248	BGI_novel_G007721
249	BGI_novel_G007729
250	BGI_novel_G007781
251	BGI_novel_G007789
252	BGI_novel_G007790
253	BGI_novel_G007867
254	BGI_novel_G007868
255	BGI_novel_G007930
256	BGI_novel_G008070
257	BGI_novel_G008073
258	BGI_novel_G008132
259	BGI_novel_G008139
260	BGI_novel_G008182
261	BGI_novel_G008183
262	BGI_novel_G008199
263	BGI_novel_G008202
264	BGI_novel_G008206
265	BGI_novel_G008211
266	BGI_novel_G008251
267	BGI_novel_G008284
268	BGI_novel_G008413
269	BGI_novel_G008462
270	BGI_novel_G008756
271	BGI_novel_G008845
272	BGI_novel_G008887
273	BGI_novel_G009036
274	BGI_novel_G009148
275	BGI_novel_G009284
276	BGI_novel_G009371
277	BGI_novel_G009393
278	BGI_novel_G009448
279	BGI_novel_G009463
280	BGI_novel_G009493
281	BGI_novel_G009519
282	BGI_novel_G009523
283	BGI_novel_G009540
284	BGI_novel_G009781
285	BGI_novel_G009784
286	BGI_novel_G009835
287	BGI_novel_G009973
288	BGI_novel_G005048
19 genes included exclusively in "Sham-EA vs SHR(up)":
No.	DEGs
1	Bc1
2	Sec14l3
3	BGI_novel_G004784
4	BGI_novel_G008742
5	BGI_novel_G002250
6	BGI_novel_G003833
7	BGI_novel_G008034
8	BGI_novel_G005585
9	BGI_novel_G008126
10	BGI_novel_G004741
11	BGI_novel_G009157
12	BGI_novel_G006471
13	BGI_novel_G008712
14	BGI_novel_G007772
15	BGI_novel_G004829
16	BGI_novel_G005612
17	BGI_novel_G002496
18	BGI_novel_G006242
19	BGI_novel_G005857
