# Supplementary material for: The central mechanisms of electroacupuncture at LR3 in the treatment of spontaneous hypertension: a PET and mRNA transcriptome study
Source: Front Cardiovasc Med. 2024 Aug 21;11:1358426. doi: 10.3389/fcvm.2024.1358426 (PMC11371727; doi:10.3389/fcvm.2024.1358426)
Supplement: Supplementary file 9 [file Table9.xlsx]

## Sheet: Sheet1
1 common gene in "Sham-EA vs WKY(up)" and "EA vs Sham-EA(down)":
No.	DEGs
1	BGI_novel_G003528
335 genes included exclusively in "Sham-EA vs WKY(up)":
No.	DEGs
1	Eno1
2	Hmgcs2
3	Kcna1
4	Cd4
5	RT1-A1
6	Adm
7	Aanat
8	Cyp1b1
9	F3
10	Glra1
11	Slc18a1
12	Cntf
13	Syn3
14	Uts2
15	Cbr1
16	Slc1a2
17	Sv2c
18	Pde3a
19	Apob
20	Mafb
21	Eif5
22	Ifit1
23	Slc18a3
24	Niban1
25	Hif3a
26	Ephx2
27	Rassf9
28	Lilrb2
29	Gucy2d
30	Clcnka
31	Lifr
32	Lrp4
33	Prelp
34	Smad9
35	Chi3l1
36	Ntn3
37	Septin5
38	Apoa5
39	Eya2
40	Mmp13
41	Angptl2
42	Tnnt1
43	Calcb
44	A3galt2
45	Pbld1
46	Fbxo6
47	Setd4
48	Pcdhga11
49	Pxmp4
50	Afm
51	Vom2r53
52	Timd2
53	Mylk
54	Hunk
55	Chodl
56	Cryzl2
57	Creg1
58	Lig4
59	Ceacam16
60	Fcgbpl1
61	Kcnv2
62	Bcl2l15
63	Mtg2
64	Srms
65	Nmnat1
66	Osr1
67	Mpzl2
68	Hykk
69	Eef2kmt
70	Hs3st3b1
71	Klhl10
72	Cd7
73	Cbr3
74	Mgat4d
75	Pkp1
76	Tbx19
77	Adcy1
78	Rpl14l1
79	Irag1
80	Ch25h
81	RT1-A3
82	Zcchc9
83	Egfem1
84	Zzz3
85	Itga4
86	Slc43a3
87	Zhx3
88	Slco5a1
89	Nt5c1a
90	Tbx20
91	Adpgk
92	Slc11a1
93	Slc19a3
94	Ndufa10l1
95	Mocos
96	Prr18
97	Pira2
98	Pnpla1
99	Rtel1
100	Trim54
101	Ankrd52
102	Ddx3
103	Scara3
104	Stk32a
105	Isoc1
106	Map3k5
107	Elf5
108	Or7h7b
109	Vkorc1l1
110	Or2h1b
111	Btnl8
112	RT1-CE13
113	RT1-CE16
114	Rpl39l1
115	Hmgb2l1
116	C14h2orf73
117	Tlx1
118	Spatc1l
119	Atoh1
120	Cyp11b1
121	Tuba1b
122	Lsm11
123	Clec12a
124	Kcne5
125	Efcc1
126	Ddr2
127	Btnl4
128	LOC688090
129	Tm6sf2
130	Upk2
131	Chml
132	Sntb2
133	Setd7
134	Jmjd7
135	Acot11
136	Mboat7l1
137	BGI_novel_G008532
138	BGI_novel_G009005
139	BGI_novel_G002925
140	BGI_novel_G007233
141	BGI_novel_G006274
142	BGI_novel_G007719
143	BGI_novel_G004708
144	BGI_novel_G007774
145	BGI_novel_G005814
146	BGI_novel_G002024
147	BGI_novel_G003856
148	BGI_novel_G008581
149	BGI_novel_G005123
150	BGI_novel_G002409
151	BGI_novel_G004528
152	BGI_novel_G001063
153	BGI_novel_G000731
154	BGI_novel_G007359
155	BGI_novel_G007646
156	BGI_novel_G006501
157	BGI_novel_G000446
158	BGI_novel_G005237
159	BGI_novel_G007730
160	BGI_novel_G001162
161	BGI_novel_G009404
162	BGI_novel_G000311
163	BGI_novel_G009841
164	BGI_novel_G004446
165	BGI_novel_G010014
166	BGI_novel_G004289
167	BGI_novel_G005012
168	BGI_novel_G008245
169	BGI_novel_G004749
170	BGI_novel_G005844
171	BGI_novel_G001000
172	BGI_novel_G008229
173	BGI_novel_G007716
174	BGI_novel_G005055
175	BGI_novel_G007224
176	BGI_novel_G001845
177	BGI_novel_G003134
178	BGI_novel_G009241
179	BGI_novel_G002026
180	BGI_novel_G005518
181	BGI_novel_G001735
182	BGI_novel_G006361
183	BGI_novel_G007734
184	BGI_novel_G005936
185	BGI_novel_G009640
186	BGI_novel_G005297
187	BGI_novel_G006872
188	BGI_novel_G008177
189	BGI_novel_G009343
190	BGI_novel_G001104
191	BGI_novel_G005586
192	BGI_novel_G008894
193	BGI_novel_G008084
194	BGI_novel_G001411
195	BGI_novel_G007220
196	BGI_novel_G006522
197	BGI_novel_G005381
198	BGI_novel_G004315
199	BGI_novel_G005789
200	BGI_novel_G009004
201	BGI_novel_G007803
202	BGI_novel_G003517
203	BGI_novel_G001730
204	BGI_novel_G000115
205	BGI_novel_G002753
206	BGI_novel_G003171
207	BGI_novel_G000447
208	BGI_novel_G002592
209	BGI_novel_G000975
210	BGI_novel_G003187
211	BGI_novel_G004284
212	BGI_novel_G001898
213	BGI_novel_G007723
214	BGI_novel_G000792
215	BGI_novel_G001539
216	BGI_novel_G001941
217	BGI_novel_G002847
218	BGI_novel_G001332
219	BGI_novel_G000073
220	BGI_novel_G000995
221	BGI_novel_G003282
222	BGI_novel_G007143
223	BGI_novel_G009639
224	BGI_novel_G002137
225	BGI_novel_G001926
226	BGI_novel_G008859
227	BGI_novel_G000091
228	BGI_novel_G008630
229	BGI_novel_G004776
230	BGI_novel_G002590
231	BGI_novel_G003991
232	BGI_novel_G009223
233	BGI_novel_G002457
234	BGI_novel_G007870
235	BGI_novel_G000683
236	BGI_novel_G005006
237	BGI_novel_G006496
238	BGI_novel_G006620
239	BGI_novel_G009539
240	BGI_novel_G002674
241	BGI_novel_G005550
242	BGI_novel_G007566
243	BGI_novel_G008126
244	BGI_novel_G005455
245	BGI_novel_G000050
246	BGI_novel_G005115
247	BGI_novel_G006088
248	BGI_novel_G001334
249	BGI_novel_G001276
250	BGI_novel_G001626
251	BGI_novel_G001238
252	BGI_novel_G003857
253	BGI_novel_G008144
254	BGI_novel_G004878
255	BGI_novel_G006056
256	BGI_novel_G006635
257	BGI_novel_G008460
258	BGI_novel_G007457
259	BGI_novel_G002958
260	BGI_novel_G009157
261	BGI_novel_G004986
262	BGI_novel_G009699
263	BGI_novel_G001070
264	BGI_novel_G005270
265	BGI_novel_G004539
266	BGI_novel_G001920
267	BGI_novel_G008364
268	BGI_novel_G000309
269	BGI_novel_G004192
270	BGI_novel_G005400
271	BGI_novel_G002157
272	BGI_novel_G005076
273	BGI_novel_G004595
274	BGI_novel_G006763
275	BGI_novel_G005078
276	BGI_novel_G004732
277	BGI_novel_G006591
278	BGI_novel_G001831
279	BGI_novel_G004265
280	BGI_novel_G006728
281	BGI_novel_G004350
282	BGI_novel_G009279
283	BGI_novel_G003281
284	BGI_novel_G007857
285	BGI_novel_G004310
286	BGI_novel_G005885
287	BGI_novel_G007829
288	BGI_novel_G008461
289	BGI_novel_G004731
290	BGI_novel_G002028
291	BGI_novel_G001317
292	BGI_novel_G007298
293	BGI_novel_G008584
294	BGI_novel_G005481
295	BGI_novel_G005456
296	BGI_novel_G005612
297	BGI_novel_G006900
298	BGI_novel_G004374
299	BGI_novel_G004270
300	BGI_novel_G008909
301	BGI_novel_G008045
302	BGI_novel_G006510
303	BGI_novel_G005052
304	BGI_novel_G008312
305	BGI_novel_G004320
306	BGI_novel_G007801
307	BGI_novel_G001006
308	BGI_novel_G009560
309	BGI_novel_G007087
310	BGI_novel_G002025
311	BGI_novel_G000994
312	BGI_novel_G004167
313	BGI_novel_G009591
314	BGI_novel_G005150
315	BGI_novel_G002696
316	BGI_novel_G009401
317	BGI_novel_G005397
318	BGI_novel_G007831
319	BGI_novel_G004567
320	BGI_novel_G007407
321	BGI_novel_G007639
322	BGI_novel_G009764
323	BGI_novel_G005379
324	BGI_novel_G003640
325	BGI_novel_G004149
326	BGI_novel_G008226
327	BGI_novel_G002239
328	BGI_novel_G005622
329	BGI_novel_G005008
330	BGI_novel_G002027
331	BGI_novel_G006535
332	BGI_novel_G006161
333	BGI_novel_G008246
334	BGI_novel_G004459
335	BGI_novel_G004571
45 genes included exclusively in "EA vs Sham-EA(down)":
No.	DEGs
1	Otof
2	Kcnh5
3	Kcnf1
4	Eppin
5	BGI_novel_G002805
6	BGI_novel_G002104
7	BGI_novel_G009434
8	BGI_novel_G009238
9	BGI_novel_G008123
10	BGI_novel_G009226
11	BGI_novel_G002208
12	BGI_novel_G009941
13	BGI_novel_G002390
14	BGI_novel_G000454
15	BGI_novel_G009375
16	BGI_novel_G004232
17	BGI_novel_G005998
18	BGI_novel_G002327
19	BGI_novel_G007255
20	BGI_novel_G006542
21	BGI_novel_G000298
22	BGI_novel_G003637
23	BGI_novel_G000412
24	BGI_novel_G007300
25	BGI_novel_G009614
26	BGI_novel_G005487
27	BGI_novel_G003531
28	BGI_novel_G003932
29	BGI_novel_G008416
30	BGI_novel_G002713
31	BGI_novel_G008654
32	BGI_novel_G000802
33	BGI_novel_G009724
34	BGI_novel_G008640
35	BGI_novel_G000678
36	BGI_novel_G009397
37	BGI_novel_G007790
38	BGI_novel_G006063
39	BGI_novel_G005583
40	BGI_novel_G009034
41	BGI_novel_G004550
42	BGI_novel_G008417
43	BGI_novel_G001544
44	BGI_novel_G002542
45	BGI_novel_G009243
