# Supplementary material for: The central mechanisms of electroacupuncture at LR3 in the treatment of spontaneous hypertension: a PET and mRNA transcriptome study
Source: Front Cardiovasc Med. 2024 Aug 21;11:1358426. doi: 10.3389/fcvm.2024.1358426 (PMC11371727; doi:10.3389/fcvm.2024.1358426)
Supplement: Supplementary file 10 [file Table10.xlsx]

## Sheet: Sheet1
3 common genes in "Sham-EA vs WKY(down)" and "EA vs Sham-EA(up)":
No.	DEGs
1	BGI_novel_G001232
2	BGI_novel_G007926
3	BGI_novel_G008301
310 genes included exclusively in "Sham-EA vs WKY(down)":
No.	DEGs
1	Cela1
2	Hbb
3	RT1-N1
4	Acsm3
5	Tnf
6	Ttr
7	RT1-Cl
8	Pdc
9	Hba-a1
10	Alas2
11	Cd36
12	Hmgb2
13	Col5a3
14	Cd244l1
15	Mpeg1
16	Kcnip3
17	Avil
18	Gata3
19	Hemgn
20	Cacna1f
21	F2rl1
22	Opn4
23	Plb1
24	Slc17a8
25	Sostdc1
26	Hba-a3
27	Pld5
28	Stard6
29	Cidea
30	Otp
31	Ptpn22
32	Tuba1c
33	Ppl
34	Optc
35	Col9a1
36	Clca1
37	RT1-Ba
38	RT1-Bb
39	Fibcd1
40	Pbx3
41	Ube3d
42	Hba-a2
43	Bcl6b
44	Snrnp35
45	Endog
46	LOC363337
47	C1qtnf9
48	Mrpl36
49	Trim55
50	Cfap206
51	Tonsl
52	Iqcm
53	Egfl8
54	Senp18
55	RT1-M1-2
56	Krt10
57	Tacstd2
58	Itln1
59	Znrd1as1
60	Hsf2bp
61	Mettl24
62	Gpr160
63	Itpripl1
64	Ccdc146
65	Defb17
66	Clec5a
67	Krt71
68	Mettl27
69	Matcap1
70	Hbb-bs
71	Mt2A
72	Clec2d2l2
73	LOC690120
74	Tmem202
75	Hbbl1
76	Tom1l3
77	Crnkl1
78	Ptgs2os
79	BGI_novel_G005048
80	BGI_novel_G001318
81	BGI_novel_G008600
82	BGI_novel_G004183
83	BGI_novel_G005179
84	BGI_novel_G008462
85	BGI_novel_G004136
86	BGI_novel_G000801
87	BGI_novel_G008202
88	BGI_novel_G000761
89	BGI_novel_G002252
90	BGI_novel_G001174
91	BGI_novel_G009448
92	BGI_novel_G001801
93	BGI_novel_G009447
94	BGI_novel_G000991
95	BGI_novel_G006103
96	BGI_novel_G003875
97	BGI_novel_G001417
98	BGI_novel_G004217
99	BGI_novel_G005480
100	BGI_novel_G004295
101	BGI_novel_G006341
102	BGI_novel_G008046
103	BGI_novel_G004290
104	BGI_novel_G008908
105	BGI_novel_G003974
106	BGI_novel_G007930
107	BGI_novel_G000088
108	BGI_novel_G004578
109	BGI_novel_G002208
110	BGI_novel_G006216
111	BGI_novel_G006593
112	BGI_novel_G000454
113	BGI_novel_G009537
114	BGI_novel_G007600
115	BGI_novel_G001608
116	BGI_novel_G004308
117	BGI_novel_G003525
118	BGI_novel_G008531
119	BGI_novel_G001609
120	BGI_novel_G001852
121	BGI_novel_G001039
122	BGI_novel_G004110
123	BGI_novel_G002718
124	BGI_novel_G009839
125	BGI_novel_G004279
126	BGI_novel_G003224
127	BGI_novel_G003660
128	BGI_novel_G006394
129	BGI_novel_G000038
130	BGI_novel_G003131
131	BGI_novel_G005137
132	BGI_novel_G004262
133	BGI_novel_G007645
134	BGI_novel_G004773
135	BGI_novel_G003633
136	BGI_novel_G001239
137	BGI_novel_G001976
138	BGI_novel_G008251
139	BGI_novel_G004182
140	BGI_novel_G006106
141	BGI_novel_G008840
142	BGI_novel_G004482
143	BGI_novel_G006683
144	BGI_novel_G002511
145	BGI_novel_G005802
146	BGI_novel_G006582
147	BGI_novel_G001273
148	BGI_novel_G003968
149	BGI_novel_G007478
150	BGI_novel_G010007
151	BGI_novel_G004809
152	BGI_novel_G002327
153	BGI_novel_G004306
154	BGI_novel_G004861
155	BGI_novel_G004277
156	BGI_novel_G000578
157	BGI_novel_G005146
158	BGI_novel_G003903
159	BGI_novel_G002801
160	BGI_novel_G000286
161	BGI_novel_G007867
162	BGI_novel_G002255
163	BGI_novel_G002254
164	BGI_novel_G006393
165	BGI_novel_G008182
166	BGI_novel_G007873
167	BGI_novel_G000084
168	BGI_novel_G005143
169	BGI_novel_G008511
170	BGI_novel_G000185
171	BGI_novel_G009175
172	BGI_novel_G000844
173	BGI_novel_G007842
174	BGI_novel_G007718
175	BGI_novel_G009519
176	BGI_novel_G009461
177	BGI_novel_G006542
178	BGI_novel_G007078
179	BGI_novel_G007567
180	BGI_novel_G004193
181	BGI_novel_G002679
182	BGI_novel_G001529
183	BGI_novel_G000003
184	BGI_novel_G007929
185	BGI_novel_G005181
186	BGI_novel_G004316
187	BGI_novel_G009493
188	BGI_novel_G002162
189	BGI_novel_G003915
190	BGI_novel_G007684
191	BGI_novel_G005817
192	BGI_novel_G006731
193	BGI_novel_G004271
194	BGI_novel_G008211
195	BGI_novel_G004038
196	BGI_novel_G005760
197	BGI_novel_G004339
198	BGI_novel_G004355
199	BGI_novel_G003971
200	BGI_novel_G003241
201	BGI_novel_G004356
202	BGI_novel_G002072
203	BGI_novel_G000355
204	BGI_novel_G004278
205	BGI_novel_G002002
206	BGI_novel_G006316
207	BGI_novel_G007532
208	BGI_novel_G005521
209	BGI_novel_G008119
210	BGI_novel_G007406
211	BGI_novel_G004282
212	BGI_novel_G004292
213	BGI_novel_G001521
214	BGI_novel_G003454
215	BGI_novel_G009790
216	BGI_novel_G004830
217	BGI_novel_G003882
218	BGI_novel_G009474
219	BGI_novel_G004565
220	BGI_novel_G008070
221	BGI_novel_G004176
222	BGI_novel_G007074
223	BGI_novel_G007868
224	BGI_novel_G005759
225	BGI_novel_G002868
226	BGI_novel_G008416
227	BGI_novel_G005139
228	BGI_novel_G009781
229	BGI_novel_G006338
230	BGI_novel_G004287
231	BGI_novel_G009284
232	BGI_novel_G004188
233	BGI_novel_G005543
234	BGI_novel_G002624
235	BGI_novel_G007912
236	BGI_novel_G005398
237	BGI_novel_G007729
238	BGI_novel_G005053
239	BGI_novel_G004267
240	BGI_novel_G000083
241	BGI_novel_G008284
242	BGI_novel_G004579
243	BGI_novel_G002169
244	BGI_novel_G000082
245	BGI_novel_G006411
246	BGI_novel_G001868
247	BGI_novel_G006226
248	BGI_novel_G009840
249	BGI_novel_G005648
250	BGI_novel_G005178
251	BGI_novel_G009775
252	BGI_novel_G005795
253	BGI_novel_G004286
254	BGI_novel_G005310
255	BGI_novel_G003827
256	BGI_novel_G002241
257	BGI_novel_G007928
258	BGI_novel_G000989
259	BGI_novel_G002731
260	BGI_novel_G008413
261	BGI_novel_G007998
262	BGI_novel_G006329
263	BGI_novel_G002161
264	BGI_novel_G009148
265	BGI_novel_G007331
266	BGI_novel_G004296
267	BGI_novel_G004067
268	BGI_novel_G002322
269	BGI_novel_G006594
270	BGI_novel_G004187
271	BGI_novel_G000780
272	BGI_novel_G009463
273	BGI_novel_G004613
274	BGI_novel_G007790
275	BGI_novel_G007195
276	BGI_novel_G002860
277	BGI_novel_G009231
278	BGI_novel_G007362
279	BGI_novel_G001274
280	BGI_novel_G004275
281	BGI_novel_G007721
282	BGI_novel_G009784
283	BGI_novel_G002245
284	BGI_novel_G002244
285	BGI_novel_G009540
286	BGI_novel_G005214
287	BGI_novel_G002124
288	BGI_novel_G002599
289	BGI_novel_G002971
290	BGI_novel_G008199
291	BGI_novel_G000109
292	BGI_novel_G004757
293	BGI_novel_G009034
294	BGI_novel_G003811
295	BGI_novel_G006595
296	BGI_novel_G005484
297	BGI_novel_G001463
298	BGI_novel_G008417
299	BGI_novel_G001241
300	BGI_novel_G007335
301	BGI_novel_G007141
302	BGI_novel_G001361
303	BGI_novel_G000748
304	BGI_novel_G005792
305	BGI_novel_G001050
306	BGI_novel_G009862
307	BGI_novel_G004317
308	BGI_novel_G004352
309	BGI_novel_G001455
310	BGI_novel_G004300
66 genes included exclusively in "EA vs Sham-EA(up)":
No.	DEGs
1	Hcrt
2	Aldh1a7
3	Car3
4	Aurkb
5	Dnah1
6	Tnnt1
7	Rin1
8	Saxo4
9	Ccdc40
10	Spata18
11	Drc7
12	Vwa3a
13	Stoml3
14	Ttll10
15	Drc12
16	Cfap45
17	Cfap161
18	Ak7
19	Dynlrb2
20	Tp73
21	Liat1
22	C20h21orf58
23	Tmem212
24	Cfap77
25	BGI_novel_G003029
26	BGI_novel_G007719
27	BGI_novel_G003934
28	BGI_novel_G007285
29	BGI_novel_G002093
30	BGI_novel_G007849
31	BGI_novel_G005252
32	BGI_novel_G005128
33	BGI_novel_G006285
34	BGI_novel_G002030
35	BGI_novel_G007716
36	BGI_novel_G008785
37	BGI_novel_G009310
38	BGI_novel_G007430
39	BGI_novel_G007737
40	BGI_novel_G003058
41	BGI_novel_G008034
42	BGI_novel_G009961
43	BGI_novel_G007215
44	BGI_novel_G000952
45	BGI_novel_G005240
46	BGI_novel_G005603
47	BGI_novel_G009921
48	BGI_novel_G002095
49	BGI_novel_G008412
50	BGI_novel_G008185
51	BGI_novel_G005224
52	BGI_novel_G001070
53	BGI_novel_G007429
54	BGI_novel_G003718
55	BGI_novel_G008383
56	BGI_novel_G006144
57	BGI_novel_G008738
58	BGI_novel_G007426
59	BGI_novel_G009560
60	BGI_novel_G009038
61	BGI_novel_G000583
62	BGI_novel_G003243
63	BGI_novel_G001893
64	BGI_novel_G000162
65	BGI_novel_G004666
66	BGI_novel_G007459
